# Supplementary material for: Analysis of CRISPR/Cas Genetic Structure, Spacer Content and Molecular Epidemiology in Brazilian Acinetobacter baumannii Clinical Isolates
Source: Pathogens. 2023 May 26;12(6):764. doi: 10.3390/pathogens12060764 (PMC10302819; doi:10.3390/pathogens12060764)
Supplement: Supplementary file 1 [file pathogens-12-00764-s001.zip]

Archive with 9 entries (9 files):
- Supplementary material S7.xlsx
- Supplementary material S8.pdf
- Supplementary material S1.jpg
- Supplementary material S2.pdf
- Supplementary material S3.pdf
- Supplementary material S4_finalatt (1).xlsx
- Supplementary material S4A.xlsx
- Supplementary material S5.xlsx
- Supplementary material S6.xlsx
