# Supplementary material for: Analysis of CRISPR/Cas Genetic Structure, Spacer Content and Molecular Epidemiology in Brazilian Acinetobacter baumannii Clinical Isolates
Source: Pathogens. 2023 May 26;12(6):764. doi: 10.3390/pathogens12060764 (PMC10302819; doi:10.3390/pathogens12060764)
Supplement: Supplementary file 1 [file pathogens-12-00764-s001.zip › Supplementary material S7.xlsx]

## Sheet: genetic background
Assembly	Strain name	MLST		CRISPR/Cas subtyping								Proteins
GCA_000069245.1	AYE	1	Representative of this ST	I-F1								HTH-type transcriptional regulator GltR	L-cystine uptake protein TcyP	putative isomerase YddE	hypothetical protein	hypothetical protein	hypothetical protein	hypothetical protein	hypothetical protein	CRISPR-associated endonuclease Cas1	CRISPR-associated nuclease/helicase Cas3 subtype I-F/YPEST	CRISPR-associated protein Csy1	CRISPR-associated protein Csy2	CRISPR-associated protein Csy3	CRISPR-associated endonuclease Cas6/Csy4	CRISPR	Thiamine-phosphate synthase	Glutamate-1-semialdehyde 2,1-aminomutase	hypothetical protein	Dual-specificity RNA pseudouridine synthase RluA	RNA polymerase-associated protein RapA
GCA_013403505.1	ATCC_BAA1605	1		I-F1								HTH-type transcriptional regulator GltR	L-cystine uptake protein TcyP	putative isomerase YddE	hypothetical protein	hypothetical protein	hypothetical protein	hypothetical protein	hypothetical protein	CRISPR-associated endonuclease Cas1	CRISPR-associated nuclease/helicase Cas3 subtype I-F/YPEST	CRISPR-associated protein Csy1	hypothetical protein	CRISPR-associated protein Csy2	CRISPR-associated protein Csy3	CRISPR-associated endonuclease Cas6/Csy4	CRISPR	Thiamine-phosphate synthase	Glutamate-1-semialdehyde 2,1-aminomutase	hypothetical protein	Dual-specificity RNA pseudouridine synthase RluA	RNA polymerase-associated protein RapA
GCA_002999195.2	WCHAB005078	20	Representative of this ST	I-F1								HTH-type transcriptional regulator GltR	L-cystine uptake protein TcyP	putative isomerase YddE	hypothetical protein	hypothetical protein	hypothetical protein	hypothetical protein	hypothetical protein	CRISPR-associated endonuclease Cas1	CRISPR-associated nuclease/helicase Cas3 subtype I-F/YPEST	CRISPR-associated protein Csy1	CRISPR-associated protein Csy2	CRISPR-associated protein Csy3	CRISPR-associated endonuclease Cas6/Csy4	CRISPR	Thiamine-phosphate synthase	Glutamate-1-semialdehyde 2,1-aminomutase	hypothetical protein	Dual-specificity RNA pseudouridine synthase RluA	RNA polymerase-associated protein RapA
GCA_018808925.1	D4	25	Representative of this ST	I-F1								HTH-type transcriptional regulator GltR	L-cystine uptake protein TcyP	putative isomerase YddE	hypothetical protein	hypothetical protein	hypothetical protein	hypothetical protein	hypothetical protein	CRISPR-associated endonuclease Cas1	CRISPR-associated nuclease/helicase Cas3 subtype I-F/YPEST	CRISPR-associated protein Csy1	CRISPR-associated protein Csy2	CRISPR-associated protein Csy3	CRISPR-associated endonuclease Cas6/Csy4	CRISPR	Thiamine-phosphate synthase	Glutamate-1-semialdehyde 2,1-aminomutase	hypothetical protein	Dual-specificity RNA pseudouridine synthase RluA	RNA polymerase-associated protein RapA
GCA_003431385.1	7804	25		I-F1								HTH-type transcriptional regulator GltR	L-cystine uptake protein TcyP	putative isomerase YddE	hypothetical protein	hypothetical protein	hypothetical protein	hypothetical protein	hypothetical protein	CRISPR-associated endonuclease Cas1	CRISPR-associated nuclease/helicase Cas3 subtype I-F/YPEST	CRISPR-associated nuclease/helicase Cas3 subtype I-F/YPEST	CRISPR-associated nuclease/helicase Cas3 subtype I-F/YPEST	CRISPR-associated nuclease/helicase Cas3 subtype I-F/YPEST	CRISPR-associated protein Csy1	CRISPR-associated protein Csy2	CRISPR-associated protein Csy2	CRISPR-associated protein Csy3	CRISPR-associated endonuclease Cas6/Csy4	CRISPR	Thiamine-phosphate synthase	Glutamate-1-semialdehyde 2,1-aminomutase	hypothetical protein	Dual-specificity RNA pseudouridine synthase RluA	RNA polymerase-associated protein RapA
GCA_002116925.1	ab736	52	Representative of this ST	I-F2									hypothetical protein	hypothetical protein	hypothetical protein	hypothetical protein	Nucleoid-associated protein YejK	hypothetical protein	CRISPR	CRISPR-associated endonuclease Cas1	hypothetical protein	CRISPR-associated protein Csy3	hypothetical protein	hypothetical protein	hypothetical protein	hypothetical protein	CRISPR-associated nuclease/helicase Cas3 subtype I-F/YPEST	hypothetical protein	hypothetical protein	hypothetical protein	hypothetical protein	hypothetical protein	hypothetical protein	hypothetical protein	hypothetical protein	hypothetical protein	hypothetical protein	hypothetical protein	Putative niacin/nicotinamide transporter NaiP	4-hydroxy-tetrahydrodipicolinate synthase	HTH-type transcriptional regulator CynR
GCA_003812385.1	FDAARGOS_533	57	Representative of this ST	I-F2								Glycine oxidase	Delta-aminolevulinic acid dehydratase	hypothetical protein	putative multidrug resistance protein EmrK	Multidrug export protein EmrB	Glutathione hydrolase proenzyme	transfer-messenger RNA, SsrA	CRISPR	CRISPR-associated endonuclease Cas1	hypothetical protein	hypothetical protein	hypothetical protein	hypothetical protein	hypothetical protein	CRISPR-associated nuclease/helicase Cas3 subtype I-F/YPEST	hypothetical protein	hypothetical protein	hypothetical protein	hypothetical protein	hypothetical protein	hypothetical protein	hypothetical protein	hypothetical protein	IS3 family transposase ISAba34	IS3 family transposase ISAba34
GCA_001896005.1	AF-401	79	Representative of this ST	I-F2								hypothetical protein	hypothetical protein	hypothetical protein	Protein UmuC	LexA repressor	hypothetical protein	hypothetical protein	CRISPR	CRISPR-associated endonuclease Cas1	hypothetical protein	hypothetical protein	hypothetical protein	hypothetical protein	CRISPR	CRISPR-associated nuclease/helicase Cas3 subtype I-F/YPEST	hypothetical protein	hypothetical protein	hypothetical protein	IS30 family transposase ISAba125	hypothetical protein	hypothetical protein	Putative niacin/nicotinamide transporter NaiP	4-hydroxy-tetrahydrodipicolinate synthase	HTH-type transcriptional regulator CynR
GCA_001399655.1	D36	81	Representative of this ST	I-F1								HTH-type transcriptional regulator GltR	L-cystine uptake protein TcyP	putative isomerase YddE	hypothetical protein	hypothetical protein	hypothetical protein	hypothetical protein	hypothetical protein	CRISPR-associated endonuclease Cas1	CRISPR-associated nuclease/helicase Cas3 subtype I-F/YPEST	CRISPR-associated protein Csy1	CRISPR-associated protein Csy2	CRISPR-associated protein Csy3	CRISPR-associated endonuclease Cas6/Csy4	CRISPR	Thiamine-phosphate synthase	Glutamate-1-semialdehyde 2,1-aminomutase	hypothetical protein	Dual-specificity RNA pseudouridine synthase RluA	RNA polymerase-associated protein RapA
GCA_013377175.1	A1429	108	Representative of this ST	I-F2								Glycine oxidase	Delta-aminolevulinic acid dehydratase	hypothetical protein	putative multidrug resistance protein EmrK	Multidrug export protein EmrB	Glutathione hydrolase proenzyme	transfer-messenger RNA, SsrA	CRISPR	CRISPR-associated endonuclease Cas1	hypothetical protein	CRISPR-associated protein Csy3	hypothetical protein	hypothetical protein	CRISPR	CRISPR-associated nuclease/helicase Cas3 subtype I-F/YPEST	hypothetical protein	hypothetical protein	hypothetical protein	hypothetical protein	hypothetical protein	hypothetical protein	hypothetical protein	hypothetical protein	hypothetical protein	hypothetical protein	Putative niacin/nicotinamide transporter NaiP
	Acb_21	113	Representative of this ST	I-F1								HTH-type transcriptional regulator GltR	L-cystine uptake protein TcyP	putative isomerase YddE	hypothetical protein	hypothetical protein	hypothetical protein	hypothetical protein	hypothetical protein	CRISPR-associated endonuclease Cas1	CRISPR-associated nuclease/helicase Cas3 subtype I-F/YPEST	CRISPR-associated protein Csy1	CRISPR-associated protein Csy2	CRISPR-associated protein Csy3	CRISPR-associated endonuclease Cas6/Csy4	CRISPR	Thiamine-phosphate synthase	Glutamate-1-semialdehyde 2,1-aminomutase	hypothetical protein	Dual-specificity RNA pseudouridine synthase RluA	RNA polymerase-associated protein RapA
GCA_014874575.1	AC1633	126	Representative of this ST	I-F1								HTH-type transcriptional regulator GltR	L-cystine uptake protein TcyP	putative isomerase YddE	hypothetical protein	hypothetical protein	hypothetical protein	hypothetical protein	hypothetical protein	CRISPR-associated endonuclease Cas1	CRISPR-associated nuclease/helicase Cas3 subtype I-F/YPEST	CRISPR-associated protein Csy1	CRISPR-associated protein Csy2	CRISPR-associated protein Csy3	CRISPR-associated endonuclease Cas6/Csy4	CRISPR	Thiamine-phosphate synthase	Glutamate-1-semialdehyde 2,1-aminomutase	hypothetical protein	Dual-specificity RNA pseudouridine synthase RluA	RNA polymerase-associated protein RapA
GCA_019997865.1	AB43	132	Representative of this ST	I-F1								HTH-type transcriptional regulator GltR	L-cystine uptake protein TcyP	putative isomerase YddE	hypothetical protein	hypothetical protein	hypothetical protein	hypothetical protein	hypothetical protein	CRISPR-associated endonuclease Cas1	CRISPR-associated nuclease/helicase Cas3 subtype I-F/YPEST	CRISPR-associated protein Csy1	CRISPR-associated protein Csy2	CRISPR-associated protein Csy3	CRISPR-associated endonuclease Cas6/Csy4	CRISPR	Thiamine-phosphate synthase	Glutamate-1-semialdehyde 2,1-aminomutase	hypothetical protein	Dual-specificity RNA pseudouridine synthase RluA
GCA_002504145.1	A1296	138	Representative of this ST	I-F2			IS256 family transposase ISAba26	hypothetical protein	RNA polymerase-associated protein RapA	hypothetical protein	ATP-dependent zinc metalloprotease FtsH	hypothetical protein	hypothetical protein	hypothetical protein	IS30 family transposase IS18	hypothetical protein	hypothetical protein	hypothetical protein	CRISPR	CRISPR-associated endonuclease Cas1	hypothetical protein	hypothetical protein	hypothetical protein	hypothetical protein	CRISPR	CRISPR-associated nuclease/helicase Cas3 subtype I-F/YPEST	hypothetical protein	hypothetical protein	hypothetical protein	hypothetical protein	hypothetical protein	hypothetical protein	hypothetical protein
GCA_014322245.1	DETAB-P2	138		I-F2			transfer-messenger RNA, SsrA	Prophage integrase IntS	hypothetical protein	hypothetical protein	hypothetical protein	hypothetical protein	hypothetical protein	hypothetical protein	hypothetical protein	hypothetical protein	hypothetical protein	Single-stranded DNA-binding protein	CRISPR	CRISPR-associated endonuclease Cas1	hypothetical protein	hypothetical protein	hypothetical protein	hypothetical protein	CRISPR	CRISPR-associated nuclease/helicase Cas3 subtype I-F/YPEST	hypothetical protein	hypothetical protein	hypothetical protein	hypothetical protein	hypothetical protein	hypothetical protein
GCA_018135585.1	DETAB-P39	221	Representative of this ST	I-F2								Glycine oxidase	Delta-aminolevulinic acid dehydratase	hypothetical protein	putative multidrug resistance protein EmrK	Multidrug export protein EmrB	Glutathione hydrolase proenzyme	transfer-messenger RNA, SsrA	CRISPR	CRISPR-associated endonuclease Cas1	CRISPR-associated endonuclease Cas1	hypothetical protein	CRISPR-associated protein Csy3	hypothetical protein	hypothetical protein	hypothetical protein	CRISPR	CRISPR-associated nuclease/helicase Cas3 subtype I-F/YPEST	hypothetical protein	hypothetical protein	hypothetical protein	hypothetical protein	Putative arginine/ornithine antiporter	Homocysteine S-methyltransferase
GCA_001636235.1	3207	422	Representative of this ST	I-F2								Glycine oxidase	Delta-aminolevulinic acid dehydratase	hypothetical protein	putative multidrug resistance protein EmrK	Multidrug export protein EmrB	Glutathione hydrolase proenzyme	transfer-messenger RNA, SsrA	CRISPR	CRISPR-associated endonuclease Cas1	hypothetical protein	hypothetical protein	hypothetical protein	hypothetical protein	CRISPR	CRISPR-associated nuclease/helicase Cas3 subtype I-F/YPEST	hypothetical protein	hypothetical protein	hypothetical protein	hypothetical protein	hypothetical protein	hypothetical protein	Putative niacin/nicotinamide transporter NaiP	4-hydroxy-tetrahydrodipicolinate synthase	HTH-type transcriptional regulator CynR
GCA_015910475.1	ATCC 17961	438	Representative of this ST	I-F2								Single-stranded DNA-binding protein	hypothetical protein	hypothetical protein	hypothetical protein	hypothetical protein	Nucleoid-associated protein YejK	hypothetical protein	CRISPR	CRISPR-associated endonuclease Cas1	hypothetical protein	CRISPR-associated protein Csy3	hypothetical protein	hypothetical protein	hypothetical protein	hypothetical protein	CRISPR-associated nuclease/helicase Cas3 subtype I-F/YPEST	hypothetical protein	hypothetical protein	hypothetical protein	hypothetical protein	hypothetical protein	hypothetical protein	hypothetical protein	hypothetical protein	hypothetical protein	hypothetical protein	hypothetical protein	Putative niacin/nicotinamide transporter NaiP	4-hydroxy-tetrahydrodipicolinate synthase	HTH-type transcriptional regulator CynR
GCA_000021245.2	5457	623	Representative of this ST	I-F1								HTH-type transcriptional regulator GltR	L-cystine uptake protein TcyP	putative isomerase YddE	hypothetical protein	hypothetical protein	hypothetical protein	hypothetical protein	hypothetical protein	CRISPR-associated endonuclease Cas1	CRISPR-associated nuclease/helicase Cas3 subtype I-F/YPEST	CRISPR-associated protein Csy1	CRISPR-associated protein Csy2	CRISPR-associated protein Csy3	CRISPR-associated endonuclease Cas6/Csy4	CRISPR	Thiamine-phosphate synthase	Glutamate-1-semialdehyde 2,1-aminomutase	hypothetical protein	Dual-specificity RNA pseudouridine synthase RluA
GCA_012931605.1	Ab-C102_2	1472		I-F1								HTH-type transcriptional regulator GltR	L-cystine uptake protein TcyP	putative isomerase YddE	hypothetical protein	hypothetical protein	hypothetical protein	hypothetical protein	hypothetical protein	CRISPR-associated endonuclease Cas1	hypothetical protein	CRISPR-associated nuclease/helicase Cas3 subtype I-F/YPEST	CRISPR-associated protein Csy1	CRISPR-associated protein Csy2	CRISPR-associated protein Csy3	CRISPR-associated endonuclease Cas6/Csy4	CRISPR	Thiamine-phosphate synthase	Glutamate-1-semialdehyde 2,1-aminomutase	hypothetical protein	Dual-specificity RNA pseudouridine synthase RluA	hypothetical protein
GCA_012931605.1	Ab-C102_1	1472		I-F2	Multidrug export protein EmrB	Glutathione hydrolase proenzyme	transfer-messenger RNA, SsrA	Prophage integrase IntA	hypothetical protein	hypothetical protein	hypothetical protein	hypothetical protein	hypothetical protein	hypothetical protein	hypothetical protein	Single-stranded DNA-binding protein	hypothetical protein	hypothetical protein	CRISPR	CRISPR-associated endonuclease Cas1	hypothetical protein	hypothetical protein	hypothetical protein	hypothetical protein	CRISPR	CRISPR-associated nuclease/helicase Cas3 subtype I-F/YPEST	IS5 family transposase ISAba13	hypothetical protein	Putative arginine/ornithine antiporter	Homocysteine S-methyltransferase	hypothetical protein
GCA_001077965.2	B8300	1549		I-F2								hypothetical protein	IS30 family transposase ISAba125	hypothetical protein	IS5 family transposase ISAha2	Nucleoid-associated protein YejK	hypothetical protein	hypothetical protein	CRISPR	CRISPR-associated endonuclease Cas1	hypothetical protein	hypothetical protein	hypothetical protein	hypothetical protein	CRISPR-associated nuclease/helicase Cas3 subtype I-F/YPEST	IS5 family transposase ISAba13	hypothetical protein	Putative arginine/ornithine antiporter	Homocysteine S-methyltransferase	hypothetical protein
GCA_019703285.1	OCU_Ac18_2	ND		I-F1					HTH-type transcriptional regulator GltR	L-cystine uptake protein TcyP	putative isomerase YddE	hypothetical protein	hypothetical protein	hypothetical protein	hypothetical protein	IS3 family transposase ISAba19	IS3 family transposase ISAba19	hypothetical protein	hypothetical protein	CRISPR-associated endonuclease Cas1	hypothetical protein	CRISPR-associated nuclease/helicase Cas3 subtype I-F/YPEST	CRISPR-associated protein Csy1	CRISPR-associated protein Csy2	CRISPR-associated protein Csy3	CRISPR-associated endonuclease Cas6/Csy4	CRISPR	Thiamine-phosphate synthase	Glutamate-1-semialdehyde 2,1-aminomutase	hypothetical protein	Dual-specificity RNA pseudouridine synthase RluA	RNA polymerase-associated protein RapA
GCA_019703285.1	OCU_Ac18_1	ND		I-F2				IS3 family transposase ISAba19	IS3 family transposase ISAba19	hypothetical protein	hypothetical protein	hypothetical protein	hypothetical protein	hypothetical protein	hypothetical protein	hypothetical protein	CRISPR	IS5 family transposase ISAha3	CRISPR	CRISPR-associated endonuclease Cas1	hypothetical protein	hypothetical protein	hypothetical protein	hypothetical protein	CRISPR	CRISPR-associated nuclease/helicase Cas3 subtype I-F/YPEST	IS5 family transposase ISAba13	IS5 family transposase ISAba13	hypothetical protein	Putative arginine/ornithine antiporter	Homocysteine S-methyltransferase
Color subtitles:
Transposases
Integrases
CRISPR-associated endonuclease Cas1	cas1
CRISPR-associated nuclease/helicase Cas3 subtype I-F/YPEST	cas3
CRISPR-associated protein Csy1	csy1
CRISPR-associated protein Csy2	csy2
CRISPR-associated protein Csy3	csy3
CRISPR-associated endonuclease Cas6/Csy4	cas6f/csy4
CRISPR	CRISPR region

## Sheet: Planilha2
Color subtitles:
Transposases
Integrases
CRISPR-associated endonuclease Cas1	cas1
CRISPR-associated nuclease/helicase Cas3 subtype I-F/YPEST	cas3
CRISPR-associated protein Csy1	csy1
CRISPR-associated protein Csy2	csy2
CRISPR-associated protein Csy3	csy3
CRISPR-associated endonuclease Cas6/Csy4	cas6f/csy4
CRISPR	CRISPR region
HTH-type transcriptional regulator GltR	gltR
