# Supplementary material for: Analysis of CRISPR/Cas Genetic Structure, Spacer Content and Molecular Epidemiology in Brazilian Acinetobacter baumannii Clinical Isolates
Source: Pathogens. 2023 May 26;12(6):764. doi: 10.3390/pathogens12060764 (PMC10302819; doi:10.3390/pathogens12060764)
Supplement: Supplementary file 1 [file pathogens-12-00764-s001.zip › Supplementary material S4_finalatt (1).xlsx]

## Sheet: Spacer dictionary
Spacer ID	Spacer	Spacer position in locus	Isolate
s1	AAAAAGTTTTTTTGACAATCAAGCCGGCAAGTT	25	Acb_29
s1	AAAAAGTTTTTTTGACAATCAAGCCGGCAAGTT	13	Acb_4
s1	AAAAAGTTTTTTTGACAATCAAGCCGGCAAGTT	13	Acb_44
s1	AAAAAGTTTTTTTGACAATCAAGCCGGCAAGTT	13	Acb_47
s1	AAAAAGTTTTTTTGACAATCAAGCCGGCAAGTT	25	Acb_5
s10	AATATAGTGGCATCTTCGAGAGTTAAAGGCGG	45	Acb_41
s100	TAATTATAATCGCAATAGCTTCAATACTCCTA	37	Acb_41
s101	TACAGCAATAACGACCAAACCGATATAGGTAA	44	Acb_29
s101	TACAGCAATAACGACCAAACCGATATAGGTAA	32	Acb_4
s101	TACAGCAATAACGACCAAACCGATATAGGTAA	30	Acb_44
s101	TACAGCAATAACGACCAAACCGATATAGGTAA	30	Acb_47
s101	TACAGCAATAACGACCAAACCGATATAGGTAA	44	Acb_5
s102	TACCAAACCAATCAGCAATGGAAAAACCACCG	31	Acb_41
s103	TAGACCTCGCTAACCTTGAGCTTAATAAGCCC	103	Acb_29
s103	TAGACCTCGCTAACCTTGAGCTTAATAAGCCC	103	Acb_5
s104	TATAAAACGCGCAAAAAAATATAAGGGACGTA	30	Acb_41
s105	TATAAGAAAAATGCAAAAAAGGCATTTATTAG	23	Acb_41
s106	TATTTAGAAAGCTTGGAAAATAAAGGTGACTG	26	Acb_41
s107	TCAAAACGTATGGGTTATTGATGCTCAAGATT	18	Acb_41
s108	TCAAATCTAAGCCATGCTCATTAGGCATAGGT	37	Acb_29
s108	TCAAATCTAAGCCATGCTCATTAGGCATAGGT	25	Acb_4
s108	TCAAATCTAAGCCATGCTCATTAGGCATAGGT	25	Acb_44
s108	TCAAATCTAAGCCATGCTCATTAGGCATAGGT	25	Acb_47
s108	TCAAATCTAAGCCATGCTCATTAGGCATAGGT	37	Acb_5
s109	TCAGGTAATAAAAAACCGCCCGAAGGCGGTAT	19	Acb_41
s11	AATTAGAAAATTTTTCATCCTCCCCCCTTGAG	100	Acb_29
s11	AATTAGAAAATTTTTCATCCTCCCCCCTTGAG	100	Acb_5
s110	TCCATTCTCGCTAAGTGGCATCACACGCGATG	22	Acb_29
s110	TCCATTCTCGCTAAGTGGCATCACACGCGATG	22	Acb_5
s111	TCGCAGCTTCAAGCACACCTTCTTGATGAGCA	101	Acb_29
s111	TCGCAGCTTCAAGCACACCTTCTTGATGAGCA	101	Acb_5
s112	TCGTTGCTACGCGCCACGGCGCACCCATCGTT	17	Acb_41
s113	TCTTGTTATTTCTGGTAATAAATATCAGAACA	38	Acb_29
s113	TCTTGTTATTTCTGGTAATAAATATCAGAACA	26	Acb_4
s113	TCTTGTTATTTCTGGTAATAAATATCAGAACA	26	Acb_44
s113	TCTTGTTATTTCTGGTAATAAATATCAGAACA	26	Acb_47
s113	TCTTGTTATTTCTGGTAATAAATATCAGAACA	38	Acb_5
s114	TGAAGACACTCCTTTATGACACTACGTTACAT	53	Acb_35
s115	TGATGATTGGATAGAGATTCATGCGTTAGATT	48	Acb_29
s115	TGATGATTGGATAGAGATTCATGCGTTAGATT	36	Acb_4
s115	TGATGATTGGATAGAGATTCATGCGTTAGATT	48	Acb_5
s116	TGATGCGGGTTGTCCACCAGTTATGACTACTT	29	Acb_29
s116	TGATGCGGGTTGTCCACCAGTTATGACTACTT	17	Acb_4
s116	TGATGCGGGTTGTCCACCAGTTATGACTACTT	17	Acb_44
s116	TGATGCGGGTTGTCCACCAGTTATGACTACTT	17	Acb_47
s116	TGATGCGGGTTGTCCACCAGTTATGACTACTT	29	Acb_5
s117	TGCATCGAAGTCATAGAACGCTTTGAGTTTCCA	24	Acb_29
s117	TGCATCGAAGTCATAGAACGCTTTGAGTTTCCA	12	Acb_4
s117	TGCATCGAAGTCATAGAACGCTTTGAGTTTCCA	12	Acb_44
s117	TGCATCGAAGTCATAGAACGCTTTGAGTTTCCA	12	Acb_47
s117	TGCATCGAAGTCATAGAACGCTTTGAGTTTCCA	24	Acb_5
s118	TGCATTAAGACGAATGCGGGCAATTGGTAATG	10	Acb_1
s118	TGCATTAAGACGAATGCGGGCAATTGGTAATG	10	Acb_21
s118	TGCATTAAGACGAATGCGGGCAATTGGTAATG	10	Acb_24
s118	TGCATTAAGACGAATGCGGGCAATTGGTAATG	10	Acb_29
s118	TGCATTAAGACGAATGCGGGCAATTGGTAATG	10	Acb_33
s118	TGCATTAAGACGAATGCGGGCAATTGGTAATG	10	Acb_35
s118	TGCATTAAGACGAATGCGGGCAATTGGTAATG	10	Acb_36
s118	TGCATTAAGACGAATGCGGGCAATTGGTAATG	10	Acb_38
s118	TGCATTAAGACGAATGCGGGCAATTGGTAATG	10	Acb_4
s118	TGCATTAAGACGAATGCGGGCAATTGGTAATG	10	Acb_44
s118	TGCATTAAGACGAATGCGGGCAATTGGTAATG	10	Acb_47
s118	TGCATTAAGACGAATGCGGGCAATTGGTAATG	10	Acb_5
s118	TGCATTAAGACGAATGCGGGCAATTGGTAATG	10	Acb_8
s119	TGGAAGTCATGAATGTAGGTGTTGAGGATGGC	31	Acb_29
s119	TGGAAGTCATGAATGTAGGTGTTGAGGATGGC	19	Acb_4
s119	TGGAAGTCATGAATGTAGGTGTTGAGGATGGC	13	Acb_41
s119	TGGAAGTCATGAATGTAGGTGTTGAGGATGGC	19	Acb_44
s119	TGGAAGTCATGAATGTAGGTGTTGAGGATGGC	19	Acb_47
s119	TGGAAGTCATGAATGTAGGTGTTGAGGATGGC	31	Acb_5
s12	ACAAACTAAACGTTTACCACTTGCAGTTGTTG	39	Acb_1
s12	ACAAACTAAACGTTTACCACTTGCAGTTGTTG	39	Acb_21
s12	ACAAACTAAACGTTTACCACTTGCAGTTGTTG	39	Acb_24
s12	ACAAACTAAACGTTTACCACTTGCAGTTGTTG	85	Acb_29
s12	ACAAACTAAACGTTTACCACTTGCAGTTGTTG	39	Acb_33
s12	ACAAACTAAACGTTTACCACTTGCAGTTGTTG	39	Acb_35
s12	ACAAACTAAACGTTTACCACTTGCAGTTGTTG	73	Acb_4
s12	ACAAACTAAACGTTTACCACTTGCAGTTGTTG	68	Acb_44
s12	ACAAACTAAACGTTTACCACTTGCAGTTGTTG	68	Acb_47
s12	ACAAACTAAACGTTTACCACTTGCAGTTGTTG	85	Acb_5
s120	TGGCATTAGCAGCCTATGGCGGTTATTCATAC	38	Acb_1
s120	TGGCATTAGCAGCCTATGGCGGTTATTCATAC	38	Acb_21
s120	TGGCATTAGCAGCCTATGGCGGTTATTCATAC	38	Acb_24
s120	TGGCATTAGCAGCCTATGGCGGTTATTCATAC	84	Acb_29
s120	TGGCATTAGCAGCCTATGGCGGTTATTCATAC	38	Acb_33
s120	TGGCATTAGCAGCCTATGGCGGTTATTCATAC	38	Acb_35
s120	TGGCATTAGCAGCCTATGGCGGTTATTCATAC	72	Acb_4
s120	TGGCATTAGCAGCCTATGGCGGTTATTCATAC	67	Acb_44
s120	TGGCATTAGCAGCCTATGGCGGTTATTCATAC	67	Acb_47
s120	TGGCATTAGCAGCCTATGGCGGTTATTCATAC	84	Acb_5
s121	TGGTGTTTTAATTTCTCGTTTAGCAGCCATGA	98	Acb_29
s121	TGGTGTTTTAATTTCTCGTTTAGCAGCCATGA	98	Acb_5
s122	TGTAAAAAAGTTTAATAATTTTTTCAGTGAAT	45	Acb_29
s122	TGTAAAAAAGTTTAATAATTTTTTCAGTGAAT	33	Acb_4
s122	TGTAAAAAAGTTTAATAATTTTTTCAGTGAAT	31	Acb_44
s122	TGTAAAAAAGTTTAATAATTTTTTCAGTGAAT	31	Acb_47
s122	TGTAAAAAAGTTTAATAATTTTTTCAGTGAAT	45	Acb_5
s123	TGTGACTGTGGAGAGTTACCACCGCTAAATTC	108	Acb_29
s123	TGTGACTGTGGAGAGTTACCACCGCTAAATTC	108	Acb_5
s124	TGTGCCCATTCCCGCAAACACGGCGCAACGCT	18	Acb_29
s124	TGTGCCCATTCCCGCAAACACGGCGCAACGCT	18	Acb_5
s125	TGTTGAAGCAATCACCATTTCCCTCCGTATTT	43	Acb_1
s125	TGTTGAAGCAATCACCATTTCCCTCCGTATTT	43	Acb_21
s125	TGTTGAAGCAATCACCATTTCCCTCCGTATTT	43	Acb_24
s125	TGTTGAAGCAATCACCATTTCCCTCCGTATTT	89	Acb_29
s125	TGTTGAAGCAATCACCATTTCCCTCCGTATTT	43	Acb_33
s125	TGTTGAAGCAATCACCATTTCCCTCCGTATTT	43	Acb_35
s125	TGTTGAAGCAATCACCATTTCCCTCCGTATTT	77	Acb_4
s125	TGTTGAAGCAATCACCATTTCCCTCCGTATTT	72	Acb_44
s125	TGTTGAAGCAATCACCATTTCCCTCCGTATTT	72	Acb_47
s125	TGTTGAAGCAATCACCATTTCCCTCCGTATTT	89	Acb_5
s126	TGTTGTGGATCGCAATGGCAATCAACTCATGT	102	Acb_29
s126	TGTTGTGGATCGCAATGGCAATCAACTCATGT	102	Acb_5
s127	TTAAACTGATTTACAAGCTTGATCAGTAGGCC	29	Acb_41
s128	TTAACTTGCTTACGGCCAACACCTGTAATCAA	33	Acb_41
s129	TTACACATGAAGTCAGCAAATGCCACCATGTT	34	Acb_29
s129	TTACACATGAAGTCAGCAAATGCCACCATGTT	22	Acb_4
s129	TTACACATGAAGTCAGCAAATGCCACCATGTT	22	Acb_44
s129	TTACACATGAAGTCAGCAAATGCCACCATGTT	22	Acb_47
s129	TTACACATGAAGTCAGCAAATGCCACCATGTT	34	Acb_5
s13	ACAATAAAGAAGATACCGAATATATTCGCAGG	48	Acb_1
s13	ACAATAAAGAAGATACCGAATATATTCGCAGG	48	Acb_21
s13	ACAATAAAGAAGATACCGAATATATTCGCAGG	48	Acb_24
s13	ACAATAAAGAAGATACCGAATATATTCGCAGG	94	Acb_29
s13	ACAATAAAGAAGATACCGAATATATTCGCAGG	48	Acb_33
s13	ACAATAAAGAAGATACCGAATATATTCGCAGG	48	Acb_35
s13	ACAATAAAGAAGATACCGAATATATTCGCAGG	82	Acb_4
s13	ACAATAAAGAAGATACCGAATATATTCGCAGG	77	Acb_44
s13	ACAATAAAGAAGATACCGAATATATTCGCAGG	77	Acb_47
s13	ACAATAAAGAAGATACCGAATATATTCGCAGG	94	Acb_5
s130	TTACCAGATAGCAACTCTCTAGGTCAGATAGAC	21	Acb_41
s131	TTAGTCGCATTAGCGCAAAAGCTACGTGGATT	28	Acb_1
s131	TTAGTCGCATTAGCGCAAAAGCTACGTGGATT	28	Acb_21
s131	TTAGTCGCATTAGCGCAAAAGCTACGTGGATT	28	Acb_24
s131	TTAGTCGCATTAGCGCAAAAGCTACGTGGATT	74	Acb_29
s131	TTAGTCGCATTAGCGCAAAAGCTACGTGGATT	28	Acb_33
s131	TTAGTCGCATTAGCGCAAAAGCTACGTGGATT	28	Acb_35
s131	TTAGTCGCATTAGCGCAAAAGCTACGTGGATT	62	Acb_4
s131	TTAGTCGCATTAGCGCAAAAGCTACGTGGATT	57	Acb_44
s131	TTAGTCGCATTAGCGCAAAAGCTACGTGGATT	57	Acb_47
s131	TTAGTCGCATTAGCGCAAAAGCTACGTGGATT	74	Acb_5
s132	TTATAGATGGCTTTAACTGACTCCCAGCCCAT	24	Acb_41
s133	TTCAATGTGTTTAAGATCGGGTCAAAAGCTAC	25	Acb_1
s133	TTCAATGTGTTTAAGATCGGGTCAAAAGCTAC	25	Acb_21
s133	TTCAATGTGTTTAAGATCGGGTCAAAAGCTAC	25	Acb_24
s133	TTCAATGTGTTTAAGATCGGGTCAAAAGCTAC	71	Acb_29
s133	TTCAATGTGTTTAAGATCGGGTCAAAAGCTAC	25	Acb_33
s133	TTCAATGTGTTTAAGATCGGGTCAAAAGCTAC	25	Acb_35
s133	TTCAATGTGTTTAAGATCGGGTCAAAAGCTAC	59	Acb_4
s133	TTCAATGTGTTTAAGATCGGGTCAAAAGCTAC	54	Acb_44
s133	TTCAATGTGTTTAAGATCGGGTCAAAAGCTAC	54	Acb_47
s133	TTCAATGTGTTTAAGATCGGGTCAAAAGCTAC	71	Acb_5
s133	TTCAATGTGTTTAAGATCGGGTCAAAAGCTAC	25	Acb_8
s134	TTCCTCAACTGACATTTCCAAATAGTAGAGGC	9	Acb_41
s135	TTCGCTGGTTTGCTTCACAATTACACGCTCAG	34	Acb_1
s135	TTCGCTGGTTTGCTTCACAATTACACGCTCAG	34	Acb_21
s135	TTCGCTGGTTTGCTTCACAATTACACGCTCAG	34	Acb_24
s135	TTCGCTGGTTTGCTTCACAATTACACGCTCAG	80	Acb_29
s135	TTCGCTGGTTTGCTTCACAATTACACGCTCAG	34	Acb_33
s135	TTCGCTGGTTTGCTTCACAATTACACGCTCAG	34	Acb_35
s135	TTCGCTGGTTTGCTTCACAATTACACGCTCAG	68	Acb_4
s135	TTCGCTGGTTTGCTTCACAATTACACGCTCAG	63	Acb_44
s135	TTCGCTGGTTTGCTTCACAATTACACGCTCAG	63	Acb_47
s135	TTCGCTGGTTTGCTTCACAATTACACGCTCAG	80	Acb_5
s136	TTCTGCCATTTCAAATAGCGCTGACACTGTCA	47	Acb_1
s136	TTCTGCCATTTCAAATAGCGCTGACACTGTCA	47	Acb_21
s136	TTCTGCCATTTCAAATAGCGCTGACACTGTCA	47	Acb_24
s136	TTCTGCCATTTCAAATAGCGCTGACACTGTCA	93	Acb_29
s136	TTCTGCCATTTCAAATAGCGCTGACACTGTCA	47	Acb_33
s136	TTCTGCCATTTCAAATAGCGCTGACACTGTCA	47	Acb_35
s136	TTCTGCCATTTCAAATAGCGCTGACACTGTCA	81	Acb_4
s136	TTCTGCCATTTCAAATAGCGCTGACACTGTCA	76	Acb_44
s136	TTCTGCCATTTCAAATAGCGCTGACACTGTCA	76	Acb_47
s136	TTCTGCCATTTCAAATAGCGCTGACACTGTCA	93	Acb_5
s137	TTGAATCGGCCGCTTTGCGTATAAACACCACC	33	Acb_29
s137	TTGAATCGGCCGCTTTGCGTATAAACACCACC	21	Acb_4
s137	TTGAATCGGCCGCTTTGCGTATAAACACCACC	16	Acb_41
s137	TTGAATCGGCCGCTTTGCGTATAAACACCACC	21	Acb_44
s137	TTGAATCGGCCGCTTTGCGTATAAACACCACC	21	Acb_47
s137	TTGAATCGGCCGCTTTGCGTATAAACACCACC	33	Acb_5
s138	TTGCTGCCTGCAAACTTGTTTGGGGCTTTATG	6	Acb_1
s138	TTGCTGCCTGCAAACTTGTTTGGGGCTTTATG	6	Acb_21
s138	TTGCTGCCTGCAAACTTGTTTGGGGCTTTATG	6	Acb_24
s138	TTGCTGCCTGCAAACTTGTTTGGGGCTTTATG	6	Acb_29
s138	TTGCTGCCTGCAAACTTGTTTGGGGCTTTATG	6	Acb_33
s138	TTGCTGCCTGCAAACTTGTTTGGGGCTTTATG	6	Acb_35
s138	TTGCTGCCTGCAAACTTGTTTGGGGCTTTATG	6	Acb_36
s138	TTGCTGCCTGCAAACTTGTTTGGGGCTTTATG	6	Acb_38
s138	TTGCTGCCTGCAAACTTGTTTGGGGCTTTATG	6	Acb_4
s138	TTGCTGCCTGCAAACTTGTTTGGGGCTTTATG	6	Acb_44
s138	TTGCTGCCTGCAAACTTGTTTGGGGCTTTATG	6	Acb_47
s138	TTGCTGCCTGCAAACTTGTTTGGGGCTTTATG	6	Acb_5
s138	TTGCTGCCTGCAAACTTGTTTGGGGCTTTATG	6	Acb_8
s139	TTGGTTGTTTAGTAAGTTCAAAGCCCGTTGTA	21	Acb_29
s139	TTGGTTGTTTAGTAAGTTCAAAGCCCGTTGTA	21	Acb_5
s14	ACACCATCAAAGTCCAAAGCAATCAATACAGC	41	Acb_1
s14	ACACCATCAAAGTCCAAAGCAATCAATACAGC	41	Acb_21
s14	ACACCATCAAAGTCCAAAGCAATCAATACAGC	41	Acb_24
s14	ACACCATCAAAGTCCAAAGCAATCAATACAGC	87	Acb_29
s14	ACACCATCAAAGTCCAAAGCAATCAATACAGC	41	Acb_33
s14	ACACCATCAAAGTCCAAAGCAATCAATACAGC	41	Acb_35
s14	ACACCATCAAAGTCCAAAGCAATCAATACAGC	75	Acb_4
s14	ACACCATCAAAGTCCAAAGCAATCAATACAGC	70	Acb_44
s14	ACACCATCAAAGTCCAAAGCAATCAATACAGC	70	Acb_47
s14	ACACCATCAAAGTCCAAAGCAATCAATACAGC	87	Acb_5
s140	TTGTAACAACTTTAATGGAGAAGCCTTAATCT	40	Acb_29
s140	TTGTAACAACTTTAATGGAGAAGCCTTAATCT	28	Acb_4
s140	TTGTAACAACTTTAATGGAGAAGCCTTAATCT	40	Acb_5
s141	TTGTTGCAACACCGCCACCGCTGTGCCTTTTG	26	Acb_1
s141	TTGTTGCAACACCGCCACCGCTGTGCCTTTTG	26	Acb_21
s141	TTGTTGCAACACCGCCACCGCTGTGCCTTTTG	26	Acb_24
s141	TTGTTGCAACACCGCCACCGCTGTGCCTTTTG	72	Acb_29
s141	TTGTTGCAACACCGCCACCGCTGTGCCTTTTG	26	Acb_33
s141	TTGTTGCAACACCGCCACCGCTGTGCCTTTTG	26	Acb_35
s141	TTGTTGCAACACCGCCACCGCTGTGCCTTTTG	60	Acb_4
s141	TTGTTGCAACACCGCCACCGCTGTGCCTTTTG	55	Acb_44
s141	TTGTTGCAACACCGCCACCGCTGTGCCTTTTG	55	Acb_47
s141	TTGTTGCAACACCGCCACCGCTGTGCCTTTTG	72	Acb_5
s141	TTGTTGCAACACCGCCACCGCTGTGCCTTTTG	26	Acb_8
s142	TTGTTTCAGTTGCATAGTCAAACGATGAGAAC	52	Acb_29
s142	TTGTTTCAGTTGCATAGTCAAACGATGAGAAC	40	Acb_4
s142	TTGTTTCAGTTGCATAGTCAAACGATGAGAAC	35	Acb_44
s142	TTGTTTCAGTTGCATAGTCAAACGATGAGAAC	35	Acb_47
s142	TTGTTTCAGTTGCATAGTCAAACGATGAGAAC	52	Acb_5
s143	TTTAAAGCTAAATGAGGGTTAAACCTAAGAAA	4	Acb_1
s143	TTTAAAGCTAAATGAGGGTTAAACCTAAGAAA	4	Acb_21
s143	TTTAAAGCTAAATGAGGGTTAAACCTAAGAAA	4	Acb_24
s143	TTTAAAGCTAAATGAGGGTTAAACCTAAGAAA	4	Acb_29
s143	TTTAAAGCTAAATGAGGGTTAAACCTAAGAAA	4	Acb_33
s143	TTTAAAGCTAAATGAGGGTTAAACCTAAGAAA	4	Acb_35
s143	TTTAAAGCTAAATGAGGGTTAAACCTAAGAAA	4	Acb_36
s143	TTTAAAGCTAAATGAGGGTTAAACCTAAGAAA	4	Acb_38
s143	TTTAAAGCTAAATGAGGGTTAAACCTAAGAAA	4	Acb_4
s143	TTTAAAGCTAAATGAGGGTTAAACCTAAGAAA	4	Acb_41
s143	TTTAAAGCTAAATGAGGGTTAAACCTAAGAAA	4	Acb_44
s143	TTTAAAGCTAAATGAGGGTTAAACCTAAGAAA	4	Acb_47
s143	TTTAAAGCTAAATGAGGGTTAAACCTAAGAAA	4	Acb_5
s143	TTTAAAGCTAAATGAGGGTTAAACCTAAGAAA	4	Acb_8
s144	TTTAACCGTGATCAAGAGGTGTTAGCTTGGGC	104	Acb_29
s144	TTTAACCGTGATCAAGAGGTGTTAGCTTGGGC	104	Acb_5
s145	TTTAAGGATGCAATGCAAAAGACTAGCGGGGC	51	Acb_1
s145	TTTAAGGATGCAATGCAAAAGACTAGCGGGGC	51	Acb_21
s145	TTTAAGGATGCAATGCAAAAGACTAGCGGGGC	51	Acb_24
s145	TTTAAGGATGCAATGCAAAAGACTAGCGGGGC	51	Acb_33
s145	TTTAAGGATGCAATGCAAAAGACTAGCGGGGC	51	Acb_35
s146	TTTCGAACGTAACTACGATAAAGACAAGACTC	33	Acb_1
s146	TTTCGAACGTAACTACGATAAAGACAAGACTC	33	Acb_21
s146	TTTCGAACGTAACTACGATAAAGACAAGACTC	33	Acb_24
s146	TTTCGAACGTAACTACGATAAAGACAAGACTC	79	Acb_29
s146	TTTCGAACGTAACTACGATAAAGACAAGACTC	33	Acb_33
s146	TTTCGAACGTAACTACGATAAAGACAAGACTC	33	Acb_35
s146	TTTCGAACGTAACTACGATAAAGACAAGACTC	67	Acb_4
s146	TTTCGAACGTAACTACGATAAAGACAAGACTC	62	Acb_44
s146	TTTCGAACGTAACTACGATAAAGACAAGACTC	62	Acb_47
s146	TTTCGAACGTAACTACGATAAAGACAAGACTC	79	Acb_5
s147	TTTGCCGATGCGTGCAAACATTTGCTCCGCTTC	25	Acb_41
s148	TTTGCGCTCTTGCGGTTATTATCAAAGACCTC	39	Acb_41
s149	TTTGGCAACCAGTCGCCCTATGCGACCTGATA	46	Acb_29
s149	TTTGGCAACCAGTCGCCCTATGCGACCTGATA	34	Acb_4
s149	TTTGGCAACCAGTCGCCCTATGCGACCTGATA	32	Acb_44
s149	TTTGGCAACCAGTCGCCCTATGCGACCTGATA	32	Acb_47
s149	TTTGGCAACCAGTCGCCCTATGCGACCTGATA	46	Acb_5
s15	ACATGATATGAAGCGAAAGCCATATCAGTGTT	106	Acb_29
s15	ACATGATATGAAGCGAAAGCCATATCAGTGTT	106	Acb_5
s150	TTTGTGCCTCAATATGATTTCAAATATGGTTT	56	Acb_29
s150	TTTGTGCCTCAATATGATTTCAAATATGGTTT	44	Acb_4
s150	TTTGTGCCTCAATATGATTTCAAATATGGTTT	39	Acb_44
s150	TTTGTGCCTCAATATGATTTCAAATATGGTTT	39	Acb_47
s150	TTTGTGCCTCAATATGATTTCAAATATGGTTT	56	Acb_5
s16	ACCAGAAAAGCAGAGTAAAGCTTCACAGCCAT	8	Acb_1
s16	ACCAGAAAAGCAGAGTAAAGCTTCACAGCCAT	8	Acb_21
s16	ACCAGAAAAGCAGAGTAAAGCTTCACAGCCAT	8	Acb_24
s16	ACCAGAAAAGCAGAGTAAAGCTTCACAGCCAT	8	Acb_29
s16	ACCAGAAAAGCAGAGTAAAGCTTCACAGCCAT	8	Acb_33
s16	ACCAGAAAAGCAGAGTAAAGCTTCACAGCCAT	8	Acb_35
s16	ACCAGAAAAGCAGAGTAAAGCTTCACAGCCAT	8	Acb_36
s16	ACCAGAAAAGCAGAGTAAAGCTTCACAGCCAT	8	Acb_38
s16	ACCAGAAAAGCAGAGTAAAGCTTCACAGCCAT	8	Acb_4
s16	ACCAGAAAAGCAGAGTAAAGCTTCACAGCCAT	8	Acb_44
s16	ACCAGAAAAGCAGAGTAAAGCTTCACAGCCAT	8	Acb_47
s16	ACCAGAAAAGCAGAGTAAAGCTTCACAGCCAT	8	Acb_5
s16	ACCAGAAAAGCAGAGTAAAGCTTCACAGCCAT	8	Acb_8
s17	ACCGTTTGCTCTTCCAGCAAAAATAGGATCCG	49	Acb_41
s18	ACGGTGTCAGAGTTTTAGAACTCAATGATGGC	30	Acb_1
s18	ACGGTGTCAGAGTTTTAGAACTCAATGATGGC	30	Acb_21
s18	ACGGTGTCAGAGTTTTAGAACTCAATGATGGC	30	Acb_24
s18	ACGGTGTCAGAGTTTTAGAACTCAATGATGGC	76	Acb_29
s18	ACGGTGTCAGAGTTTTAGAACTCAATGATGGC	30	Acb_33
s18	ACGGTGTCAGAGTTTTAGAACTCAATGATGGC	30	Acb_35
s18	ACGGTGTCAGAGTTTTAGAACTCAATGATGGC	64	Acb_4
s18	ACGGTGTCAGAGTTTTAGAACTCAATGATGGC	59	Acb_44
s18	ACGGTGTCAGAGTTTTAGAACTCAATGATGGC	59	Acb_47
s18	ACGGTGTCAGAGTTTTAGAACTCAATGATGGC	76	Acb_5
s19	ACTGAGAAAAACCTCCTTTTGTGGCTTCTCTT	99	Acb_29
s19	ACTGAGAAAAACCTCCTTTTGTGGCTTCTCTT	99	Acb_5
s2	AAAACTAAAACGGCAGTGTCGTCAGCATGACC	31	Acb_1
s2	AAAACTAAAACGGCAGTGTCGTCAGCATGACC	31	Acb_21
s2	AAAACTAAAACGGCAGTGTCGTCAGCATGACC	31	Acb_24
s2	AAAACTAAAACGGCAGTGTCGTCAGCATGACC	77	Acb_29
s2	AAAACTAAAACGGCAGTGTCGTCAGCATGACC	31	Acb_33
s2	AAAACTAAAACGGCAGTGTCGTCAGCATGACC	31	Acb_35
s2	AAAACTAAAACGGCAGTGTCGTCAGCATGACC	65	Acb_4
s2	AAAACTAAAACGGCAGTGTCGTCAGCATGACC	60	Acb_44
s2	AAAACTAAAACGGCAGTGTCGTCAGCATGACC	60	Acb_47
s2	AAAACTAAAACGGCAGTGTCGTCAGCATGACC	77	Acb_5
s20	ACTGGAATTCAGCAGTAAATAAGGGGTTAAGA	5	Acb_1
s20	ACTGGAATTCAGCAGTAAATAAGGGGTTAAGA	5	Acb_21
s20	ACTGGAATTCAGCAGTAAATAAGGGGTTAAGA	5	Acb_24
s20	ACTGGAATTCAGCAGTAAATAAGGGGTTAAGA	5	Acb_29
s20	ACTGGAATTCAGCAGTAAATAAGGGGTTAAGA	5	Acb_33
s20	ACTGGAATTCAGCAGTAAATAAGGGGTTAAGA	5	Acb_35
s20	ACTGGAATTCAGCAGTAAATAAGGGGTTAAGA	5	Acb_36
s20	ACTGGAATTCAGCAGTAAATAAGGGGTTAAGA	5	Acb_38
s20	ACTGGAATTCAGCAGTAAATAAGGGGTTAAGA	5	Acb_4
s20	ACTGGAATTCAGCAGTAAATAAGGGGTTAAGA	5	Acb_44
s20	ACTGGAATTCAGCAGTAAATAAGGGGTTAAGA	5	Acb_47
s20	ACTGGAATTCAGCAGTAAATAAGGGGTTAAGA	5	Acb_5
s20	ACTGGAATTCAGCAGTAAATAAGGGGTTAAGA	5	Acb_8
s21	AGAAGGTGGAACTGTAAAAATTGTTGGCAATCT	35	Acb_1
s21	AGAAGGTGGAACTGTAAAAATTGTTGGCAATCT	35	Acb_21
s21	AGAAGGTGGAACTGTAAAAATTGTTGGCAATCT	35	Acb_24
s21	AGAAGGTGGAACTGTAAAAATTGTTGGCAATCT	81	Acb_29
s21	AGAAGGTGGAACTGTAAAAATTGTTGGCAATCT	35	Acb_33
s21	AGAAGGTGGAACTGTAAAAATTGTTGGCAATCT	35	Acb_35
s21	AGAAGGTGGAACTGTAAAAATTGTTGGCAATCT	69	Acb_4
s21	AGAAGGTGGAACTGTAAAAATTGTTGGCAATCT	64	Acb_44
s21	AGAAGGTGGAACTGTAAAAATTGTTGGCAATCT	64	Acb_47
s21	AGAAGGTGGAACTGTAAAAATTGTTGGCAATCT	81	Acb_5
s22	AGCAAATAGATCAACTGGTGCGCCCTATGAAT	14	Acb_29
s22	AGCAAATAGATCAACTGGTGCGCCCTGTGAAT	7	Acb_41
s22	AGCAAATAGATCAACTGGTGCGCCCTATGAAT	14	Acb_5
s23	AGCATGTGCTAAATCAGGGAAAAGAAAAGCCA	38	Acb_41
s24	AGCCAACTTAATAGTAGAAAGGTAATGCCCTT	32	Acb_41
s25	AGCCACGTCAACAGCAGCATTGGCATTAGTAA	20	Acb_1
s25	AGCCACGTCAACAGCAGCATTGGCATTAGTAA	20	Acb_21
s25	AGCCACGTCAACAGCAGCATTGGCATTAGTAA	20	Acb_24
s25	AGCCACGTCAACAGCAGCATTGGCATTAGTAA	66	Acb_29
s25	AGCCACGTCAACAGCAGCATTGGCATTAGTAA	20	Acb_33
s25	AGCCACGTCAACAGCAGCATTGGCATTAGTAA	20	Acb_35
s25	AGCCACGTCAACAGCAGCATTGGCATTAGTAA	54	Acb_4
s25	AGCCACGTCAACAGCAGCATTGGCATTAGTAA	49	Acb_44
s25	AGCCACGTCAACAGCAGCATTGGCATTAGTAA	49	Acb_47
s25	AGCCACGTCAACAGCAGCATTGGCATTAGTAA	66	Acb_5
s25	AGCCACGTCAACAGCAGCATTGGCATTAGTAA	20	Acb_8
s26	AGCCGGTGTTGATCTGATATGCGTTAGCCATT	58	Acb_29
s26	AGCCGGTGTTGATCTGATATGCGTTAGCCATT	46	Acb_4
s26	AGCCGGTGTTGATCTGATATGCGTTAGCCATT	41	Acb_44
s26	AGCCGGTGTTGATCTGATATGCGTTAGCCATT	41	Acb_47
s26	AGCCGGTGTTGATCTGATATGCGTTAGCCATT	58	Acb_5
s27	AGTAGTTGCACCAGACTCCGCACAATCTAAAA	15	Acb_29
s27	AGTAGTTGCACCAGACTCCGCACAATCTAAAA	15	Acb_5
s28	AGTCGGCACAGGTAGCAGTTGAGCAGTCATCG	48	Acb_41
s29	AGTCTTTAATGTCGGCAACATGCTGTGCAAAA	12	Acb_1
s29	AGTCTTTAATGTCGGCAACATGCTGTGCAAAA	12	Acb_21
s29	AGTCTTTAATGTCGGCAACATGCTGTGCAAAA	12	Acb_24
s29	AGTCTTTAATGTCGGCAACATGCTGTGCAAAA	12	Acb_29
s29	AGTCTTTAATGTCGGCAACATGCTGTGCAAAA	12	Acb_33
s29	AGTCTTTAATGTCGGCAACATGCTGTGCAAAA	12	Acb_35
s29	AGTCTTTAATGTCGGCAACATGCTGTGCAAAA	12	Acb_38
s29	AGTCTTTAATGTCGGCAACATGCTGTGCAAAA	12	Acb_5
s29	AGTCTTTAATGTCGGCAACATGCTGTGCAAAA	12	Acb_8
s3	AAAGACAAATCAGCATCACAAATTGAATCAAT	50	Acb_1
s3	AAAGACAAATCAGCATCACAAATTGAATCAAT	50	Acb_21
s3	AAAGACAAATCAGCATCACAAATTGAATCAAT	50	Acb_24
s3	AAAGACAAATCAGCATCACAAATTGAATCAAT	50	Acb_33
s3	AAAGACAAATCAGCATCACAAATTGAATCAAT	50	Acb_35
s30	AGTGAATGGGATTTATTCGCAAGGTGATATTA	26	Acb_29
s30	AGTGAATGGGATTTATTCGCAAGGTGATATTA	14	Acb_4
s30	AGTGAATGGGATTTATTCGCAAGGTGATATTA	14	Acb_44
s30	AGTGAATGGGATTTATTCGCAAGGTGATATTA	14	Acb_47
s30	AGTGAATGGGATTTATTCGCAAGGTGATATTA	26	Acb_5
s31	AGTGCGTGAACATTATTCTTTCTGAATCAGCT	36	Acb_41
s32	AGTTAATACCCGTTGGCCATATTGTTCAGTTT	29	Acb_1
s32	AGTTAATACCCGTTGGCCATATTGTTCAGTTT	29	Acb_21
s32	AGTTAATACCCGTTGGCCATATTGTTCAGTTT	29	Acb_24
s32	AGTTAATACCCGTTGGCCATATTGTTCAGTTT	75	Acb_29
s32	AGTTAATACCCGTTGGCCATATTGTTCAGTTT	29	Acb_33
s32	AGTTAATACCCGTTGGCCATATTGTTCAGTTT	29	Acb_35
s32	AGTTAATACCCGTTGGCCATATTGTTCAGTTT	63	Acb_4
s32	AGTTAATACCCGTTGGCCATATTGTTCAGTTT	58	Acb_44
s32	AGTTAATACCCGTTGGCCATATTGTTCAGTTT	58	Acb_47
s32	AGTTAATACCCGTTGGCCATATTGTTCAGTTT	75	Acb_5
s33	AGTTGATATGATTATTAATATTAAAGTTGTTT	19	Acb_29
s33	AGTTGATATGATTATTAATATTAAAGTTGTTT	19	Acb_5
s34	AGTTTGAACATCTAATAATTGAGCTGTAATAC	43	Acb_41
s35	ATAAAGCGCACAACCCATTGATTTGTATTTTT	8	Acb_41
s36	ATAACGAGAAGCGTTGCGTAGACTTACAACTC	39	Acb_29
s36	ATAACGAGAAGCGTTGCGTAGACTTACAACTC	27	Acb_4
s36	ATAACGAGAAGCGTTGCGTAGACTTACAACTC	27	Acb_44
s36	ATAACGAGAAGCGTTGCGTAGACTTACAACTC	27	Acb_47
s36	ATAACGAGAAGCGTTGCGTAGACTTACAACTC	39	Acb_5
s37	ATACACATGTTTTTCTAATAAGAATAAGACAA	22	Acb_41
s38	ATACGAACATCATTTACTTGCTGAAGTTGCTT	43	Acb_29
s38	ATACGAACATCATTTACTTGCTGAAGTTGCTT	31	Acb_4
s38	ATACGAACATCATTTACTTGCTGAAGTTGCTT	29	Acb_44
s38	ATACGAACATCATTTACTTGCTGAAGTTGCTT	29	Acb_47
s38	ATACGAACATCATTTACTTGCTGAAGTTGCTT	43	Acb_5
s39	ATACGCGCCAAACATGAATGGGTTTAAAACGT	57	Acb_29
s39	ATACGCGCCAAACATGAATGGGTTTAAAACGT	45	Acb_4
s39	ATACGCGCCAAACATGAATGGGTTTAAAACGT	40	Acb_44
s39	ATACGCGCCAAACATGAATGGGTTTAAAACGT	40	Acb_47
s39	ATACGCGCCAAACATGAATGGGTTTAAAACGT	57	Acb_5
s4	AAAGATTCTAGCCCCCTCAATTGAGAAGTTAT	27	Acb_41
s40	ATATGGTGGTTGTTATAAACCGCCTAATGATA	41	Acb_41
s41	ATCAGAATTTTGTTTACAAGTTCTAAGCGGGA	44	Acb_41
s42	ATCATCGAAATTTAGTTCTAATTCTTTAATTT	13	Acb_1
s42	ATCATCGAAATTTAGTTCTAATTCTTTAATTT	13	Acb_21
s42	ATCATCGAAATTTAGTTCTAATTCTTTAATTT	13	Acb_24
s42	ATCATCGAAATTTAGTTCTAATTCTTTAATTT	13	Acb_29
s42	ATCATCGAAATTTAGTTCTAATTCTTTAATTT	13	Acb_33
s42	ATCATCGAAATTTAGTTCTAATTCTTTAATTT	13	Acb_35
s42	ATCATCGAAATTTAGTTCTAATTCTTTAATTT	13	Acb_38
s42	ATCATCGAAATTTAGTTCTAATTCTTTAATTT	13	Acb_5
s42	ATCATCGAAATTTAGTTCTAATTCTTTAATTT	13	Acb_8
s43	ATCATGAAGCTTATTAAATGACTGACATGGCT	28	Acb_41
s44	ATCCTGTCTCTTGGTCAATCTTGGCACGTAGG	36	Acb_29
s44	ATCCTGTCTCTTGGTCAATCTTGGCACGTAGG	24	Acb_4
s44	ATCCTGTCTCTTGGTCAATCTTGGCACGTAGG	24	Acb_44
s44	ATCCTGTCTCTTGGTCAATCTTGGCACGTAGG	24	Acb_47
s44	ATCCTGTCTCTTGGTCAATCTTGGCACGTAGG	36	Acb_5
s45	ATCGTTATCCGTTATGTTCCAAACAGGGTGAA	42	Acb_1
s45	ATCGTTATCCGTTATGTTCCAAACAGGGTGAA	42	Acb_21
s45	ATCGTTATCCGTTATGTTCCAAACAGGGTGAA	42	Acb_24
s45	ATCGTTATCCGTTATGTTCCAAACAGGGTGAA	88	Acb_29
s45	ATCGTTATCCGTTATGTTCCAAACAGGGTGAA	42	Acb_33
s45	ATCGTTATCCGTTATGTTCCAAACAGGGTGAA	42	Acb_35
s45	ATCGTTATCCGTTATGTTCCAAACAGGGTGAA	76	Acb_4
s45	ATCGTTATCCGTTATGTTCCAAACAGGGTGAA	71	Acb_44
s45	ATCGTTATCCGTTATGTTCCAAACAGGGTGAA	71	Acb_47
s45	ATCGTTATCCGTTATGTTCCAAACAGGGTGAA	88	Acb_5
s46	ATCTTATCGCTAATTTTCTTGGCTAATGCATC	95	Acb_29
s46	ATCTTATCGCTAATTTTCTTGGCTAATGCATC	95	Acb_5
s47	ATCTTCCGCAATGGCCTTTTTGAATGCTTCAT	21	Acb_1
s47	ATCTTCCGCAATGGCCTTTTTGAATGCTTCAT	21	Acb_21
s47	ATCTTCCGCAATGGCCTTTTTGAATGCTTCAT	21	Acb_24
s47	ATCTTCCGCAATGGCCTTTTTGAATGCTTCAT	67	Acb_29
s47	ATCTTCCGCAATGGCCTTTTTGAATGCTTCAT	21	Acb_33
s47	ATCTTCCGCAATGGCCTTTTTGAATGCTTCAT	21	Acb_35
s47	ATCTTCCGCAATGGCCTTTTTGAATGCTTCAT	55	Acb_4
s47	ATCTTCCGCAATGGCCTTTTTGAATGCTTCAT	50	Acb_44
s47	ATCTTCCGCAATGGCCTTTTTGAATGCTTCAT	50	Acb_47
s47	ATCTTCCGCAATGGCCTTTTTGAATGCTTCAT	67	Acb_5
s47	ATCTTCCGCAATGGCCTTTTTGAATGCTTCAT	21	Acb_8
s48	ATCTTGAGTTCAAATAAACGGACAAATGGGAT	16	Acb_1
s48	ATCTTGAGTTCAAATAAACGGACAAATGGGAT	16	Acb_21
s48	ATCTTGAGTTCAAATAAACGGACAAATGGGAT	16	Acb_24
s48	ATCTTGAGTTCAAATAAACGGACAAATGGGAT	62	Acb_29
s48	ATCTTGAGTTCAAATAAACGGACAAATGGGAT	16	Acb_33
s48	ATCTTGAGTTCAAATAAACGGACAAATGGGAT	16	Acb_35
s48	ATCTTGAGTTCAAATAAACGGACAAATGGGAT	16	Acb_38
s48	ATCTTGAGTTCAAATAAACGGACAAATGGGAT	50	Acb_4
s48	ATCTTGAGTTCAAATAAACGGACAAATGGGAT	45	Acb_44
s48	ATCTTGAGTTCAAATAAACGGACAAATGGGAT	45	Acb_47
s48	ATCTTGAGTTCAAATAAACGGACAAATGGGAT	62	Acb_5
s48	ATCTTGAGTTCAAATAAACGGACAAATGGGAT	16	Acb_8
s49	ATGATACAGCCTGAAACGAAGGCAACCGCAGC	49	Acb_1
s49	ATGATACAGCCTGAAACGAAGGCAACCGCAGC	49	Acb_21
s49	ATGATACAGCCTGAAACGAAGGCAACCGCAGC	49	Acb_24
s49	ATGATACAGCCTGAAACGAAGGCAACCGCAGC	49	Acb_33
s49	ATGATACAGCCTGAAACGAAGGCAACCGCAGC	49	Acb_35
s5	AACGAGAAATTGGAACTACAAAAGAACCAAAA	23	Acb_1
s5	AACGAGAAATTGGAACTACAAAAGAACCAAAA	23	Acb_21
s5	AACGAGAAATTGGAACTACAAAAGAACCAAAA	23	Acb_24
s5	AACGAGAAATTGGAACTACAAAAGAACCAAAA	69	Acb_29
s5	AACGAGAAATTGGAACTACAAAAGAACCAAAA	23	Acb_33
s5	AACGAGAAATTGGAACTACAAAAGAACCAAAA	23	Acb_35
s5	AACGAGAAATTGGAACTACAAAAGAACCAAAA	57	Acb_4
s5	AACGAGAAATTGGAACTACAAAAGAACCAAAA	52	Acb_44
s5	AACGAGAAATTGGAACTACAAAAGAACCAAAA	52	Acb_47
s5	AACGAGAAATTGGAACTACAAAAGAACCAAAA	69	Acb_5
s5	AACGAGAAATTGGAACTACAAAAGAACCAAAA	23	Acb_8
s50	ATGCTCTCAATAATTCGCAAGTAAAAGTGGAT	42	Acb_29
s50	ATGCTCTCAATAATTCGCAAGTAAAAGTGGAT	30	Acb_4
s50	ATGCTCTCAATAATTCGCAAGTAAAAGTGGAT	28	Acb_44
s50	ATGCTCTCAATAATTCGCAAGTAAAAGTGGAT	28	Acb_47
s50	ATGCTCTCAATAATTCGCAAGTAAAAGTGGAT	42	Acb_5
s51	ATTAAGCAAGGGCTGACCCCGACCGCCGAGCA	50	Acb_29
s51	ATTAAGCAAGGGCTGACCCCGACCGCCGAGCA	38	Acb_4
s51	ATTAAGCAAGGGCTGACCCCGACCGCCGAGCA	33	Acb_44
s51	ATTAAGCAAGGGCTGACCCCGACCGCCGAGCA	33	Acb_47
s51	ATTAAGCAAGGGCTGACCCCGACCGCCGAGCA	50	Acb_5
s52	ATTAATAGTAATCGTAGTGGCGGTGTGTCAAT	34	Acb_41
s53	ATTACCGACTGATTGTTGAGTGGCAATGTTAA	35	Acb_29
s53	ATTACCGACTGATTGTTGAGTGGCAATGTTAA	23	Acb_4
s53	ATTACCGACTGATTGTTGAGTGGCAATGTTAA	23	Acb_44
s53	ATTACCGACTGATTGTTGAGTGGCAATGTTAA	23	Acb_47
s53	ATTACCGACTGATTGTTGAGTGGCAATGTTAA	35	Acb_5
s54	ATTAGAAGACGTGGACTCCCCCAACCTTTCAA	40	Acb_41
s55	ATTAGCAGGTGATTACGCAGTCTTATCTAATG	51	Acb_29
s55	ATTAGCAGGTGATTACGCAGTCTTATCTAATG	39	Acb_4
s55	ATTAGCAGGTGATTACGCAGTCTTATCTAATG	34	Acb_44
s55	ATTAGCAGGTGATTACGCAGTCTTATCTAATG	34	Acb_47
s55	ATTAGCAGGTGATTACGCAGTCTTATCTAATG	51	Acb_5
s56	ATTGACTTACAGCGTTATGAGAGATCCCTAGTT	49	Acb_29
s56	ATTGACTTACAGCGTTATGAGAGATCCCTAGTT	37	Acb_4
s56	ATTGACTTACAGCGTTATGAGAGATCCCTAGTT	49	Acb_5
s57	ATTGGGGGTACTGCTGCTGAGGTCATTCAATA	41	Acb_29
s57	ATTGGGGGTACTGCTGCTGAGGTCATTCAATA	29	Acb_4
s57	ATTGGGGGTACTGCTGCTGAGGTCATTCAATA	41	Acb_5
s58	ATTTGGACGGCTTGAACCAATCCAACAAGAAC	107	Acb_29
s58	ATTTGGACGGCTTGAACCAATCCAACAAGAAC	107	Acb_5
s59	ATTTTGATCTTTACTTATTCTCGCTTCAAACA	1	Acb_1
s59	ATTTTGATCTTTACTTATTCTCGCTTCAAACA	1	Acb_21
s59	ATTTTGATCTTTACTTATTCTCGCTTCAAACA	1	Acb_24
s59	ATTTTGATCTTTACTTATTCTCGCTTCAAACA	1	Acb_29
s59	ATTTTGATCTTTACTTATTCTCGCTTCAAACA	1	Acb_33
s59	ATTTTGATCTTTACTTATTCTCGCTTCAAACA	1	Acb_35
s59	ATTTTGATCTTTACTTATTCTCGCTTCAAACA	1	Acb_36
s59	ATTTTGATCTTTACTTATTCTCGCTTCAAACA	1	Acb_38
s59	ATTTTGATCTTTACTTATTCTCGCTTCAAACA	1	Acb_4
s59	ATTTTGATCTTTACTTATTCTCGCTTCAAACA	1	Acb_41
s59	ATTTTGATCTTTACTTATTCTCGCTTCAAACA	1	Acb_44
s59	ATTTTGATCTTTACTTATTCTCGCTTCAAACA	1	Acb_47
s59	ATTTTGATCTTTACTTATTCTCGCTTCAAACA	1	Acb_5
s59	ATTTTGATCTTTACTTATTCTCGCTTCAAACA	1	Acb_8
s6	AACGTGAACAATTGTTTTAGCTTTGAACATTA	3	Acb_1
s6	AACGTGAACAATTGTTTTAGCTTTGAACATTA	3	Acb_21
s6	AACGTGAACAATTGTTTTAGCTTTGAACATTA	3	Acb_24
s6	AACGTGAACAATTGTTTTAGCTTTGAACATTA	3	Acb_29
s6	AACGTGAACAATTGTTTTAGCTTTGAACATTA	3	Acb_33
s6	AACGTGAACAATTGTTTTAGCTTTGAACATTA	3	Acb_35
s6	AACGTGAACAATTGTTTTAGCTTTGAACATTA	3	Acb_36
s6	AACGTGAACAATTGTTTTAGCTTTGAACATTA	3	Acb_38
s6	AACGTGAACAATTGTTTTAGCTTTGAACATTA	3	Acb_4
s6	AACGTGAACAATTGTTTTAGCTTTGAACATTA	3	Acb_41
s6	AACGTGAACAATTGTTTTAGCTTTGAACATTA	3	Acb_44
s6	AACGTGAACAATTGTTTTAGCTTTGAACATTA	3	Acb_47
s6	AACGTGAACAATTGTTTTAGCTTTGAACATTA	3	Acb_5
s6	AACGTGAACAATTGTTTTAGCTTTGAACATTA	3	Acb_8
s60	CAAACGTGGGTTACATCTAGTTGCCTGAGGAG	14	Acb_1
s60	CAAACGTGGGTTACATCTAGTTGCCTGAGGAG	14	Acb_21
s60	CAAACGTGGGTTACATCTAGTTGCCTGAGGAG	14	Acb_24
s60	CAAACGTGGGTTACATCTAGTTGCCTGAGGAG	60	Acb_29
s60	CAAACGTGGGTTACATCTAGTTGCCTGAGGAG	14	Acb_33
s60	CAAACGTGGGTTACATCTAGTTGCCTGAGGAG	14	Acb_35
s60	CAAACGTGGGTTACATCTAGTTGCCTGAGGAG	14	Acb_38
s60	CAAACGTGGGTTACATCTAGTTGCCTGAGGAG	48	Acb_4
s60	CAAACGTGGGTTACATCTAGTTGCCTGAGGAG	43	Acb_44
s60	CAAACGTGGGTTACATCTAGTTGCCTGAGGAG	43	Acb_47
s60	CAAACGTGGGTTACATCTAGTTGCCTGAGGAG	60	Acb_5
s60	CAAACGTGGGTTACATCTAGTTGCCTGAGGAG	14	Acb_8
s61	CAATGGATTTAAAGATTTCAACCGCTTGGGAG	20	Acb_29
s61	CAATGGATTTAAAGATTTCAACCGCTTGGGAG	20	Acb_5
s62	CACCATGCGTTTAGGTGTCGGTGAGCTGCATC	44	Acb_1
s62	CACCATGCGTTTAGGTGTCGGTGAGCTGCATC	44	Acb_21
s62	CACCATGCGTTTAGGTGTCGGTGAGCTGCATC	44	Acb_24
s62	CACCATGCGTTTAGGTGTCGGTGAGCTGCATC	90	Acb_29
s62	CACCATGCGTTTAGGTGTCGGTGAGCTGCATC	44	Acb_33
s62	CACCATGCGTTTAGGTGTCGGTGAGCTGCATC	44	Acb_35
s62	CACCATGCGTTTAGGTGTCGGTGAGCTGCATC	78	Acb_4
s62	CACCATGCGTTTAGGTGTCGGTGAGCTGCATC	73	Acb_44
s62	CACCATGCGTTTAGGTGTCGGTGAGCTGCATC	73	Acb_47
s62	CACCATGCGTTTAGGTGTCGGTGAGCTGCATC	90	Acb_5
s63	CAGCAAATGGGCGGTGTAATTGCTGATGGAGC	105	Acb_29
s63	CAGCAAATGGGCGGTGTAATTGCTGATGGAGC	105	Acb_5
s64	CAGCCAAAAAAGACTGGGAAAAAGGGATTGAT	96	Acb_29
s64	CAGCCAAAAAAGACTGGGAAAAAGGGATTGAT	96	Acb_5
s65	CATGACCCAACCACGTAAATTCATACCACACG	17	Acb_29
s65	CATGACCCAACCACGTAAATTCATACCACACG	17	Acb_5
s66	CCAAGCTGTGAATGTTGGTAATGCTTTAAGCG	28	Acb_29
s66	CCAAGCTGTGAATGTTGGTAATGCTTTAAGCG	16	Acb_4
s66	CCAAGCTGTGAATGTTGGTAATGCTTTAAGCG	16	Acb_44
s66	CCAAGCTGTGAATGTTGGTAATGCTTTAAGCG	16	Acb_47
s66	CCAAGCTGTGAATGTTGGTAATGCTTTAAGCG	28	Acb_5
s67	CCAGACTTGATTTTTATCACCATTGAAGAGTT	20	Acb_41
s68	CCCAACTTTTTAAATATTTAATTCTTATAAGA	24	Acb_1
s68	CCCAACTTTTTAAATATTTAATTCTTATAAGA	24	Acb_21
s68	CCCAACTTTTTAAATATTTAATTCTTATAAGA	24	Acb_24
s68	CCCAACTTTTTAAATATTTAATTCTTATAAGA	70	Acb_29
s68	CCCAACTTTTTAAATATTTAATTCTTATAAGA	24	Acb_33
s68	CCCAACTTTTTAAATATTTAATTCTTATAAGA	24	Acb_35
s68	CCCAACTTTTTAAATATTTAATTCTTATAAGA	58	Acb_4
s68	CCCAACTTTTTAAATATTTAATTCTTATAAGA	53	Acb_44
s68	CCCAACTTTTTAAATATTTAATTCTTATAAGA	53	Acb_47
s68	CCCAACTTTTTAAATATTTAATTCTTATAAGA	70	Acb_5
s68	CCCAACTTTTTAAATATTTAATTCTTATAAGA	24	Acb_8
s69	CGCGGCCTTTATTCGCGTGTTTCGGTTGAGTT	45	Acb_1
s69	CGCGGCCTTTATTCGCGTGTTTCGGTTGAGTT	45	Acb_21
s69	CGCGGCCTTTATTCGCGTGTTTCGGTTGAGTT	45	Acb_24
s69	CGCGGCCTTTATTCGCGTGTTTCGGTTGAGTT	91	Acb_29
s69	CGCGGCCTTTATTCGCGTGTTTCGGTTGAGTT	45	Acb_33
s69	CGCGGCCTTTATTCGCGTGTTTCGGTTGAGTT	45	Acb_35
s69	CGCGGCCTTTATTCGCGTGTTTCGGTTGAGTT	79	Acb_4
s69	CGCGGCCTTTATTCGCGTGTTTCGGTTGAGTT	74	Acb_44
s69	CGCGGCCTTTATTCGCGTGTTTCGGTTGAGTT	74	Acb_47
s69	CGCGGCCTTTATTCGCGTGTTTCGGTTGAGTT	91	Acb_5
s7	AACGTTTCCGCAAATCTGCGAAATACTCGTTG	46	Acb_41
s70	CGGTACGTTCAACGGTCAGCAGATTTGTGTTA	35	Acb_41
s71	CGTCAAAACAATCAAAAAAGCAATGAGTACAA	27	Acb_29
s71	CGTCAAAACAATCAAAAAAGCAATGAGTACAA	15	Acb_4
s71	CGTCAAAACAATCAAAAAAGCAATGAGTACAA	15	Acb_44
s71	CGTCAAAACAATCAAAAAAGCAATGAGTACAA	15	Acb_47
s71	CGTCAAAACAATCAAAAAAGCAATGAGTACAA	27	Acb_5
s72	CTGAATTTTCTAAATCTAGTTGTGATCCGAAA	52	Acb_35
s73	CTGGGGCATAACACGGTAAGAACCGAGCTATG	40	Acb_1
s73	CTGGGGCATAACACGGTAAGAACCGAGCTATG	40	Acb_21
s73	CTGGGGCATAACACGGTAAGAACCGAGCTATG	40	Acb_24
s73	CTGGGGCATAACACGGTAAGAACCGAGCTATG	86	Acb_29
s73	CTGGGGCATAACACGGTAAGAACCGAGCTATG	40	Acb_33
s73	CTGGGGCATAACACGGTAAGAACCGAGCTATG	40	Acb_35
s73	CTGGGGCATAACACGGTAAGAACCGAGCTATG	74	Acb_4
s73	CTGGGGCATAACACGGTAAGAACCGAGCTATG	69	Acb_44
s73	CTGGGGCATAACACGGTAAGAACCGAGCTATG	69	Acb_47
s73	CTGGGGCATAACACGGTAAGAACCGAGCTATG	86	Acb_5
s74	GAAGTAGATAAACCTTTTAAAGAAATACATAA	32	Acb_1
s74	GAAGTAGATAAACCTTTTAAAGAAATACATAA	32	Acb_21
s74	GAAGTAGATAAACCTTTTAAAGAAATACATAA	32	Acb_24
s74	GAAGTAGATAAACCTTTTAAAGAAATACATAA	78	Acb_29
s74	GAAGTAGATAAACCTTTTAAAGAAATACATAA	32	Acb_33
s74	GAAGTAGATAAACCTTTTAAAGAAATACATAA	32	Acb_35
s74	GAAGTAGATAAACCTTTTAAAGAAATACATAA	66	Acb_4
s74	GAAGTAGATAAACCTTTTAAAGAAATACATAA	61	Acb_44
s74	GAAGTAGATAAACCTTTTAAAGAAATACATAA	61	Acb_47
s74	GAAGTAGATAAACCTTTTAAAGAAATACATAA	78	Acb_5
s75	GAATTGCACTTGCTAAGCCAATAATGCCAACT	30	Acb_29
s75	GAATTGCACTTGCTAAGCCAATAATGCCAACT	18	Acb_4
s75	GAATTGCACTTGCTAAGCCAATAATGCCAACT	11	Acb_41
s75	GAATTGCACTTGCTAAGCCAATAATGCCAACT	18	Acb_44
s75	GAATTGCACTTGCTAAGCCAATAATGCCAACT	18	Acb_47
s75	GAATTGCACTTGCTAAGCCAATAATGCCAACT	30	Acb_5
s76	GACAGGAACCGTCACTGAAAGCGCACAGGCTC	53	Acb_29
s76	GACAGGAACCGTCACTGAAAGCGCACAGGCTC	41	Acb_4
s76	GACAGGAACCGTCACTGAAAGCGCACAGGCTC	36	Acb_44
s76	GACAGGAACCGTCACTGAAAGCGCACAGGCTC	36	Acb_47
s76	GACAGGAACCGTCACTGAAAGCGCACAGGCTC	53	Acb_5
s77	GACATGGCGAGTTGCAGCAGGAATACCATAAT	17	Acb_1
s77	GACATGGCGAGTTGCAGCAGGAATACCATAAT	17	Acb_21
s77	GACATGGCGAGTTGCAGCAGGAATACCATAAT	17	Acb_24
s77	GACATGGCGAGTTGCAGCAGGAATACCATAAT	63	Acb_29
s77	GACATGGCGAGTTGCAGCAGGAATACCATAAT	17	Acb_33
s77	GACATGGCGAGTTGCAGCAGGAATACCATAAT	17	Acb_35
s77	GACATGGCGAGTTGCAGCAGGAATACCATAAT	17	Acb_38
s77	GACATGGCGAGTTGCAGCAGGAATACCATAAT	51	Acb_4
s77	GACATGGCGAGTTGCAGCAGGAATACCATAAT	46	Acb_44
s77	GACATGGCGAGTTGCAGCAGGAATACCATAAT	46	Acb_47
s77	GACATGGCGAGTTGCAGCAGGAATACCATAAT	63	Acb_5
s77	GACATGGCGAGTTGCAGCAGGAATACCATAAT	17	Acb_8
s78	GACCCATAAATCAAACAAGCCAACATAATTGA	10	Acb_41
s79	GACGAGCAACACGTCAACGAACTCAAAGCAAA	18	Acb_1
s79	GACGAGCAACACGTCAACGAACTCAAAGCAAA	18	Acb_21
s79	GACGAGCAACACGTCAACGAACTCAAAGCAAA	18	Acb_24
s79	GACGAGCAACACGTCAACGAACTCAAAGCAAA	64	Acb_29
s79	GACGAGCAACACGTCAACGAACTCAAAGCAAA	18	Acb_33
s79	GACGAGCAACACGTCAACGAACTCAAAGCAAA	18	Acb_35
s79	GACGAGCAACACGTCAACGAACTCAAAGCAAA	18	Acb_38
s79	GACGAGCAACACGTCAACGAACTCAAAGCAAA	52	Acb_4
s79	GACGAGCAACACGTCAACGAACTCAAAGCAAA	47	Acb_44
s79	GACGAGCAACACGTCAACGAACTCAAAGCAAA	47	Acb_47
s79	GACGAGCAACACGTCAACGAACTCAAAGCAAA	64	Acb_5
s79	GACGAGCAACACGTCAACGAACTCAAAGCAAA	18	Acb_8
s8	AATACGAACAGTATCAAGTTCAGTCGTTGGTA	36	Acb_1
s8	AATACGAACAGTATCAAGTTCAGTCGTTGGTA	36	Acb_21
s8	AATACGAACAGTATCAAGTTCAGTCGTTGGTA	36	Acb_24
s8	AATACGAACAGTATCAAGTTCAGTCGTTGGTA	82	Acb_29
s8	AATACGAACAGTATCAAGTTCAGTCGTTGGTA	36	Acb_33
s8	AATACGAACAGTATCAAGTTCAGTCGTTGGTA	36	Acb_35
s8	AATACGAACAGTATCAAGTTCAGTCGTTGGTA	70	Acb_4
s8	AATACGAACAGTATCAAGTTCAGTCGTTGGTA	65	Acb_44
s8	AATACGAACAGTATCAAGTTCAGTCGTTGGTA	65	Acb_47
s8	AATACGAACAGTATCAAGTTCAGTCGTTGGTA	82	Acb_5
s80	GAGAATGATTTAAATTGCATTAAGCCTTTAAA	32	Acb_29
s80	GAGAATGATTTAAATTGCATTAAGCCTTTAAA	20	Acb_4
s80	GAGAATGATTTAAATTGCATTAAGCCTTTAAA	14	Acb_41
s80	GAGAATGATTTAAATTGCATTAAGCCTTTAAA	20	Acb_44
s80	GAGAATGATTTAAATTGCATTAAGCCTTTAAA	20	Acb_47
s80	GAGAATGATTTAAATTGCATTAAGCCTTTAAA	32	Acb_5
s81	GAGATTCAAGTTTCACCGGATGGCACAAGTAA	9	Acb_1
s81	GAGATTCAAGTTTCACCGGATGGCACAAGTAA	9	Acb_21
s81	GAGATTCAAGTTTCACCGGATGGCACAAGTAA	9	Acb_24
s81	GAGATTCAAGTTTCACCGGATGGCACAAGTAA	9	Acb_29
s81	GAGATTCAAGTTTCACCGGATGGCACAAGTAA	9	Acb_33
s81	GAGATTCAAGTTTCACCGGATGGCACAAGTAA	9	Acb_35
s81	GAGATTCAAGTTTCACCGGATGGCACAAGTAA	9	Acb_36
s81	GAGATTCAAGTTTCACCGGATGGCACAAGTAA	9	Acb_38
s81	GAGATTCAAGTTTCACCGGATGGCACAAGTAA	9	Acb_4
s81	GAGATTCAAGTTTCACCGGATGGCACAAGTAA	6	Acb_41
s81	GAGATTCAAGTTTCACCGGATGGCACAAGTAA	9	Acb_44
s81	GAGATTCAAGTTTCACCGGATGGCACAAGTAA	9	Acb_47
s81	GAGATTCAAGTTTCACCGGATGGCACAAGTAA	9	Acb_5
s81	GAGATTCAAGTTTCACCGGATGGCACAAGTAA	9	Acb_8
s82	GAGTAATGCAGCACCAACAGCAGTAATCGCAG	15	Acb_1
s82	GAGTAATGCAGCACCAACAGCAGTAATCGCAG	15	Acb_21
s82	GAGTAATGCAGCACCAACAGCAGTAATCGCAG	15	Acb_24
s82	GAGTAATGCAGCACCAACAGCAGTAATCGCAG	61	Acb_29
s82	GAGTAATGCAGCACCAACAGCAGTAATCGCAG	15	Acb_33
s82	GAGTAATGCAGCACCAACAGCAGTAATCGCAG	15	Acb_35
s82	GAGTAATGCAGCACCAACAGCAGTAATCGCAG	15	Acb_38
s82	GAGTAATGCAGCACCAACAGCAGTAATCGCAG	49	Acb_4
s82	GAGTAATGCAGCACCAACAGCAGTAATCGCAG	44	Acb_44
s82	GAGTAATGCAGCACCAACAGCAGTAATCGCAG	44	Acb_47
s82	GAGTAATGCAGCACCAACAGCAGTAATCGCAG	61	Acb_5
s82	GAGTAATGCAGCACCAACAGCAGTAATCGCAG	15	Acb_8
s83	GAGTTCTTTCATAACGTAGGCTTTAATGCCTG	47	Acb_41
s84	GATTATTCTGGTTATAACTTTGTCTGTGTAAT	22	Acb_1
s84	GATTATTCTGGTTATAACTTTGTCTGTGTAAT	22	Acb_21
s84	GATTATTCTGGTTATAACTTTGTCTGTGTAAT	22	Acb_24
s84	GATTATTCTGGTTATAACTTTGTCTGTGTAAT	68	Acb_29
s84	GATTATTCTGGTTATAACTTTGTCTGTGTAAT	22	Acb_33
s84	GATTATTCTGGTTATAACTTTGTCTGTGTAAT	22	Acb_35
s84	GATTATTCTGGTTATAACTTTGTCTGTGTAAT	56	Acb_4
s84	GATTATTCTGGTTATAACTTTGTCTGTGTAAT	51	Acb_44
s84	GATTATTCTGGTTATAACTTTGTCTGTGTAAT	51	Acb_47
s84	GATTATTCTGGTTATAACTTTGTCTGTGTAAT	68	Acb_5
s84	GATTATTCTGGTTATAACTTTGTCTGTGTAAT	22	Acb_8
s85	GCAAGTGTCACCTTTAAGTGCACGGAAGAAAT	23	Acb_29
s85	GCAAGTGTCACCTTTAAGTGCACGGAAGAAAT	23	Acb_5
s86	GCAGTATTGACTGTCGGACTTGTGACAACCTG	54	Acb_29
s86	GCAGTATTGACTGTCGGACTTGTGACAACCTG	42	Acb_4
s86	GCAGTATTGACTGTCGGACTTGTGACAACCTG	37	Acb_44
s86	GCAGTATTGACTGTCGGACTTGTGACAACCTG	37	Acb_47
s86	GCAGTATTGACTGTCGGACTTGTGACAACCTG	54	Acb_5
s87	GCCAGGGGCAACATACCGCGCTAACGTTAGTG	55	Acb_29
s87	GCCAGGGGCAACATACCGCGCTAACGTTAGTG	43	Acb_4
s87	GCCAGGGGCAACATACCGCGCTAACGTTAGTG	38	Acb_44
s87	GCCAGGGGCAACATACCGCGCTAACGTTAGTG	38	Acb_47
s87	GCCAGGGGCAACATACCGCGCTAACGTTAGTG	55	Acb_5
s88	GCCTCCAATTGATCCAATTGATCAACCTCCAT	42	Acb_41
s89	GCCTGCAAGTACAGATGAAGAAACACAAAAAA	97	Acb_29
s89	GCCTGCAAGTACAGATGAAGAAACACAAAAAA	97	Acb_5
s9	AATAGAATTAAAACCACGTTGATAATATAGGT	12	Acb_41
s90	GCTAAAGGCTAAAGCAACCAAGGTGAATCTTA	19	Acb_1
s90	GCTAAAGGCTAAAGCAACCAAGGTGAATCTTA	19	Acb_21
s90	GCTAAAGGCTAAAGCAACCAAGGTGAATCTTA	19	Acb_24
s90	GCTAAAGGCTAAAGCAACCAAGGTGAATCTTA	65	Acb_29
s90	GCTAAAGGCTAAAGCAACCAAGGTGAATCTTA	19	Acb_33
s90	GCTAAAGGCTAAAGCAACCAAGGTGAATCTTA	19	Acb_35
s90	GCTAAAGGCTAAAGCAACCAAGGTGAATCTTA	19	Acb_38
s90	GCTAAAGGCTAAAGCAACCAAGGTGAATCTTA	53	Acb_4
s90	GCTAAAGGCTAAAGCAACCAAGGTGAATCTTA	48	Acb_44
s90	GCTAAAGGCTAAAGCAACCAAGGTGAATCTTA	48	Acb_47
s90	GCTAAAGGCTAAAGCAACCAAGGTGAATCTTA	65	Acb_5
s90	GCTAAAGGCTAAAGCAACCAAGGTGAATCTTA	19	Acb_8
s91	GCTCCGTAATTAATCAAGAAATAATCAAATTT	16	Acb_29
s91	GCTCCGTAATTAATCAAGAAATAATCAAATTT	16	Acb_5
s92	GTAAAAAAGAACATTTCCAGCAAAAATTGACGA	7	Acb_1
s92	GTAAAAAAGAACATTTCCAGCAAAAATTGACGA	7	Acb_21
s92	GTAAAAAAGAACATTTCCAGCAAAAATTGACGA	7	Acb_24
s92	GTAAAAAAGAACATTTCCAGCAAAAATTGACGA	7	Acb_29
s92	GTAAAAAAGAACATTTCCAGCAAAAATTGACGA	7	Acb_33
s92	GTAAAAAAGAACATTTCCAGCAAAAATTGACGA	7	Acb_35
s92	GTAAAAAAGAACATTTCCAGCAAAAATTGACGA	7	Acb_36
s92	GTAAAAAAGAACATTTCCAGCAAAAATTGACGA	7	Acb_38
s92	GTAAAAAAGAACATTTCCAGCAAAAATTGACGA	7	Acb_4
s92	GTAAAAAAGAACATTTCCAGCAAAAATTGACGA	7	Acb_44
s92	GTAAAAAAGAACATTTCCAGCAAAAATTGACGA	7	Acb_47
s92	GTAAAAAAGAACATTTCCAGCAAAAATTGACGA	7	Acb_5
s92	GTAAAAAAGAACATTTCCAGCAAAAATTGACGA	7	Acb_8
s92v	GTAAAAAAGAACATTTCCCGCCAAAATTGACG	47	Acb_29
s92v	GTAAAAAAGAACATTTCCCGCCAAAATTGACG	35	Acb_4
s92v	GTAAAAAAGAACATTTCCCGCCAAAATTGACG	47	Acb_5
s92vv	GTAAAAAAGAGCATTTCCAGCAAAAATTGACGA	5	Acb_41
s93	GTAAAGCGATGTTTGCTCATTTTCATCAGCAT	46	Acb_1
s93	GTAAAGCGATGTTTGCTCATTTTCATCAGCAT	46	Acb_21
s93	GTAAAGCGATGTTTGCTCATTTTCATCAGCAT	46	Acb_24
s93	GTAAAGCGATGTTTGCTCATTTTCATCAGCAT	92	Acb_29
s93	GTAAAGCGATGTTTGCTCATTTTCATCAGCAT	46	Acb_33
s93	GTAAAGCGATGTTTGCTCATTTTCATCAGCAT	46	Acb_35
s93	GTAAAGCGATGTTTGCTCATTTTCATCAGCAT	80	Acb_4
s93	GTAAAGCGATGTTTGCTCATTTTCATCAGCAT	75	Acb_44
s93	GTAAAGCGATGTTTGCTCATTTTCATCAGCAT	75	Acb_47
s93	GTAAAGCGATGTTTGCTCATTTTCATCAGCAT	92	Acb_5
s94	GTAAATATGCTGCTTTAACCCGCCAAACGAAT	11	Acb_1
s94	GTAAATATGCTGCTTTAACCCGCCAAACGAAT	11	Acb_21
s94	GTAAATATGCTGCTTTAACCCGCCAAACGAAT	11	Acb_24
s94	GTAAATATGCTGCTTTAACCCGCCAAACGAAT	11	Acb_29
s94	GTAAATATGCTGCTTTAACCCGCCAAACGAAT	11	Acb_33
s94	GTAAATATGCTGCTTTAACCCGCCAAACGAAT	11	Acb_35
s94	GTAAATATGCTGCTTTAACCCGCCAAACGAAT	11	Acb_36
s94	GTAAATATGCTGCTTTAACCCGCCAAACGAAT	11	Acb_38
s94	GTAAATATGCTGCTTTAACCCGCCAAACGAAT	11	Acb_4
s94	GTAAATATGCTGCTTTAACCCGCCAAACGAAT	11	Acb_44
s94	GTAAATATGCTGCTTTAACCCGCCAAACGAAT	11	Acb_47
s94	GTAAATATGCTGCTTTAACCCGCCAAACGAAT	11	Acb_5
s94	GTAAATATGCTGCTTTAACCCGCCAAACGAAT	11	Acb_8
s95	GTCCTGGTGAATTCGGGCAAGTCTCGATACTC	37	Acb_1
s95	GTCCTGGTGAATTCGGGCAAGTCTCGATACTC	37	Acb_21
s95	GTCCTGGTGAATTCGGGCAAGTCTCGATACTC	37	Acb_24
s95	GTCCTGGTGAATTCGGGCAAGTCTCGATACTC	83	Acb_29
s95	GTCCTGGTGAATTCGGGCAAGTCTCGATACTC	37	Acb_33
s95	GTCCTGGTGAATTCGGGCAAGTCTCGATACTC	37	Acb_35
s95	GTCCTGGTGAATTCGGGCAAGTCTCGATACTC	71	Acb_4
s95	GTCCTGGTGAATTCGGGCAAGTCTCGATACTC	66	Acb_44
s95	GTCCTGGTGAATTCGGGCAAGTCTCGATACTC	66	Acb_47
s95	GTCCTGGTGAATTCGGGCAAGTCTCGATACTC	83	Acb_5
s96	GTTACTGGGTTGCGGAATATATTCGCAATTAT	2	Acb_1
s96	GTTACTGGGTTGCGGAATATATTCGCAATTAT	2	Acb_21
s96	GTTACTGGGTTGCGGAATATATTCGCAATTAT	2	Acb_24
s96	GTTACTGGGTTGCGGAATATATTCGCAATTAT	2	Acb_29
s96	GTTACTGGGTTGCGGAATATATTCGCAATTAT	2	Acb_33
s96	GTTACTGGGTTGCGGAATATATTCGCAATTAT	2	Acb_35
s96	GTTACTGGGTTGCGGAATATATTCGCAATTAT	2	Acb_36
s96	GTTACTGGGTTGCGGAATATATTCGCAATTAT	2	Acb_38
s96	GTTACTGGGTTGCGGAATATATTCGCAATTAT	2	Acb_4
s96	GTTACTGGGTTGCGGAATATATTCGCAATTAT	2	Acb_41
s96	GTTACTGGGTTGCGGAATATATTCGCAATTAT	2	Acb_44
s96	GTTACTGGGTTGCGGAATATATTCGCAATTAT	2	Acb_47
s96	GTTACTGGGTTGCGGAATATATTCGCAATTAT	2	Acb_5
s96	GTTACTGGGTTGCGGAATATATTCGCAATTAT	2	Acb_8
s97	TAAAATCACATCAGGGAAGTGAAGGCGAGCTA	15	Acb_41
s98	TAACTTAGACTGAATATCTGATGCTAAAGATT	59	Acb_29
s98	TAACTTAGACTGAATATCTGATGCTAAAGATT	47	Acb_4
s98	TAACTTAGACTGAATATCTGATGCTAAAGATT	42	Acb_44
s98	TAACTTAGACTGAATATCTGATGCTAAAGATT	42	Acb_47
s98	TAACTTAGACTGAATATCTGATGCTAAAGATT	59	Acb_5
s99	TAATGATGAAATCGATGAAATGTGGCGCTATG	27	Acb_1
s99	TAATGATGAAATCGATGAAATGTGGCGCTATG	27	Acb_21
s99	TAATGATGAAATCGATGAAATGTGGCGCTATG	27	Acb_24
s99	TAATGATGAAATCGATGAAATGTGGCGCTATG	73	Acb_29
s99	TAATGATGAAATCGATGAAATGTGGCGCTATG	27	Acb_33
s99	TAATGATGAAATCGATGAAATGTGGCGCTATG	27	Acb_35
s99	TAATGATGAAATCGATGAAATGTGGCGCTATG	61	Acb_4
s99	TAATGATGAAATCGATGAAATGTGGCGCTATG	56	Acb_44
s99	TAATGATGAAATCGATGAAATGTGGCGCTATG	56	Acb_47
s99	TAATGATGAAATCGATGAAATGTGGCGCTATG	73	Acb_5
	TCATCAAAGGCTTTGAGGGTAAGCGCCTTTGG
	TGTTGCGCTGTTTTTGAACGTGTAATTGGATA
	CCAAAGCGGTTAAGCCTCCAAGATTTGCATAC
	ATGGTAATACAATTCAATCTCACTACAAGAAT
	ATATATTTTACGTGTTGATTCAACTACGGGTG
	TTTGGGGTAACTGGTGCCTTTAAGTTGTTTTG
	TTCCAAAGTCTTGTTCAATATCTTGTTGTTGA
	TTGCTCATCAATACAGCTACAAGAAAATTTGT
	AGCATAAGCATAAAAATTATGTGTGAATATCA
	AATATGCAACAATAGGAAATTGCTCAGCATCT
	AGTTACATCATTGCTTTTAGTCTTTTCTATCT
	ATGGGCCGCAACCATACGGTCTATGACTTCCA
	TCATGATCATAGCCCTTATAGATATCGTATTT
	CTGCGAAAGCGGGGTTTTTTATTGCCTGAAAT
	GCATAGGCATTTACTCCCGCTGTGAGTGAAGG
	TGTGGCGTAGCGTTTCCAAAGTTGCCCATTGG
	CCAAGCGTGACCAACTCACCAGTTGTCACAGG
	TTTTGAAACTTATAGGCTTGGCTTGGGTTATC
	TGAAAGGGATTTAAAAGCAGTTACATAAAATT
	TGAATTGGATTTCGTAAATCATTGAGCAAGTT
	AGCATCAAGTAGATCAGCAGTTACCTGTTCAG
	TTCTGTATTAGTGGCCTTCATGTGCATTAAAA
	ATACATGCCCACGTTGAAAATCGGGTACCAGT
	GTATTAAAACTGCTTATAAACTTTCTTAAATC
	TTGAAAAAAAGCATCATATTGTTCGGGGCAGG
	ATTTTTTCTGTTAACTCTAAAATACCCTTCCG
	TAAAAGTAGAGAGTGGCGGTGATTCACTAAGA
	GTTGTCTGATCCGACAATTTGGCTGAGTACGT
	TTGTACAACAATATGACCCGTATCGATGTAAC
	AACAATTGCCTGAGTGGTATGAGCCACCAGTA
	TTTGATAGCTAAAGTAGAAATCAAAGTCGCAA
	TTTTATTGCTGGGAATGAAACATCAAAGCAAA
	TTCTCATCGTGAAGGTTTTGCAAATATGCCTT
	TGTCCGAAATTCAGATGGTGAAGTGACATATG
	TTCAACCTACGCAAGTATTATGGGAACTATTT
	GTCTTTATCAGTTACGATGGCATGAGTTTTTGT
	ATAGCACGAGCAAGTTCTTGAGATGCCAAAAA
	ATATCTCGCAGATTTGGACAAGGTCACGAATA
	TTGGACAAAGATTATGACTGAGAAAGACGAGA
	TTGGATGTGCAATTTGGTCAAGATGTGGGGAG
	CGAACACGACTTGAACCAAAGTTAGAAAAATA
	CAACTAAAAGCTATTTATGGGGGTAAAAATTT
	TGTCATTGGCCGGCCATTCACAACCCCGATAA
	CCAAAAAATGAGGAAATTGGACAATATCCAACA
	TGTTGAACGAGTTATTCATAAGTGCCCGAAAT
	AGCGGAAATCTTTTCAAGTGCGTAGGGGATAA
	TTCTCCAAGTAAAGAATAAAACAATATACCGC
	TCAAGGCGATCCACCTCCCGTCACAGTCATTT
	TTTGCTAAAAGGATTTATGCTTTAAAATACTT
	GTTGGCGTACGGATAACGGAAGAAAGCATAAG
	AAATAACCACGGTTGTGGTAAGTCACTTTTAC
	GCGTTCAGGTTGAGGAGATGAAGTGATGTGAT

## Sheet: New CST spacers
Spacers	CST spacers name
s1	Ab-1025
s2	Ab-1026
s3	Ab-1027
s4	Ab-167
s4	Ab-930
s5	Ab-1028
s6	Ab-109
s7	Ab-247
s8	Ab-1029
s9	Ab-144
s10	Ab-246
s11	Ab-1030
s12	Ab-1031
s13	Ab-1032
s14	Ab-1033
s15	Ab-1034
s16	Ab-114
s17	Ab-1035
s18	Ab-1036
s19	Ab-1037
s20	Ab-111
s21	Ab-1038
s22	Ab-119
s23	Ab-178
s24	Ab-172
s25	Ab-220
s26	Ab-212
s27	Ab-126
s28	Ab-249
s29	Ab-116
s30	Ab-137
s31	Ab-1039
s32	Ab-1040
s33	Ab-130
s34	Ab-244
s35	Ab-120
s36	Ab-189
s37	Ab-162
s38	Ab-193
s39	Ab-211
s40	Ab-204
s41	Ab-245
s42	Ab-117
s43	Ab-168
s44	Ab-151
s45	Ab-1041
s46	Ab-1042
s47	Ab-221
s47	Ab-367
s48	Ab-216
s49	Ab-1043
s50	Ab-192
s51	Ab-202
s52	Ab-174
s53	Ab-150
s54	Ab-180
s55	Ab-203
s56	Ab-201
s57	Ab-191
s58	Ab-1044
s59	Ab-109
s60	Ab-214
s61	Ab-131
s62	Ab-1045
s63	Ab-1046
s64	Ab-1047
s65	Ab-128
s66	Ab-141
s67	Ab-160
s68	Ab-1048
s69	Ab-1049
s70	Ab-175
s71	Ab-140
s72	Ab-1050
s73	Ab-1051
s74	Ab-1052
s75	Ab-143
s76	Ab-207
s77	Ab-217
s78	Ab-139
s79	Ab-218
s80	Ab-146
s81	Ab-118
s82	Ab-215
s83	Ab-248
s84	Ab-222
s85	Ab-143
s86	Ab-208
s87	Ab-209
s88	Ab-243
s89	Ab-1053
s90	Ab-219
s91	Ab-127
s92	Ab-113v
s93	Ab-1054
s94	Ab-115
s95	Ab-1055
s96	Ab-108
s97	Ab-147
s98	Ab-213
s99	Ab-1056
s100	Ab-177
s101	Ab-194
s102	Ab-171
s103	Ab-1057
s104	Ab-1058
s105	Ab-163
s106	Ab-166
s107	Ab-157
s108	Ab-152
s109	Ab-159
s110	Ab-133
s111	Ab-1059
s112	Ab-154
s113	Ab-153
s114	Ab-1060
s115	Ab-200
s116	Ab-142
s117	Ab-135
s118	Ab-1061
s119	Ab-145
s120	Ab-1062
s121	Ab-1063
s122	Ab-198
s123	Ab-1064
s124	Ab-129
s125	Ab-1065
s126	Ab-1066
s127	Ab-169
s128	Ab-173
s129	Ab-149
s130	Ab-161
s131	Ab-1067
s132	Ab-164
s133	Ab-670
s134	Ab-138
s135	Ab-1068
s136	Ab-1069
s137	Ab-148
s138	Ab-112
s139	Ab-132
s140	Ab-190
s141	Ab-1070
s142	Ab-206
s143	Ab-110
s144	Ab-1071
s145	Ab-1072
s146	Ab-1073
s147	Ab-165
s148	Ab-179
s149	Ab-199
s150	Ab-210

## Sheet: Spacer origins
Spacer	CRISPRTarget	NCBI	Uniprot	CRISPRdb
s1	Phage S1249 (Aggregatibacter)	-	-	-
	Calothrix sp. NIES-2098 plasmid1	-	-	-
s2	Phage 4316 (Acineto)	Podoviridae sp.	-	-
	Phage Psymv2 (Psychrobacter)	Acinetobacter complete genomes	-	-
	Phage SfV (Enterobacteria)	-	-	-
s3	Acinetobacter baumannii strain DETAB-E155 plasmid pDETAB14	-	Uncharacterized protein (Faecalitalea cylindroides)	-
	Acinetobacter wuhouensis strain WCHAW010062 plasmid p1_010062	-	-
	Acinetobacter baumannii strain 6200 plasmid p6200-47.274kb	-	-
	Acinetobacter lwoffii strain JN49-1 plasmid pNDM-JN01	-	-
	Acinetobacter lwoffii plasmid pNDM-BJ01	-	-
	Acinetobacter lactucae strain JVAP01 plasmid pNDM-JVAP01	-	-
	Acinetobacter haemolyticus strain AN54 plasmid pAhaeAN54e	-	-
	Acinetobacter johnsonii strain MR1 plasmid pMRB	-	-
	Acinetobacter indicus strain TQ23 plasmid p23TQ-NDM	-	-
	Acinetobacter sp. strain FL51 plasmid pNDM-FL51	-	-
	Acinetobacter lwoffii strain SU1904 plasmid pSU1904NDM	-	-
	Acinetobacter pittii D499 plasmid pAB_D499	-	-
	Acinetobacter radioresistens WC-A-157 plasmid pWCA157-71	-	-
s4	-	Acinetobacter complete genomes (CRISPR array)	Type IV secretion system protein VirB4 (Acinetobacter wuhouensis)	-
s5	Phage 1.074.O._10N.222.49.B7 (Vibrio)	Plasmid (Acinetobacter)	Chaperone protein ClpB (Hyalangium minutum)	-
	Acinetobacter baumannii strain Ab-D10a-a plasmid pAb-D10a-a_4	Acinetobacter complete genomes	-	-
	Phage Bphi_B1251 (Acinetobacter)	-	-	-
s6	Acinetobacter pittii strain A1254 plasmid pA1254_2	Acinetobacter complete genomes (CRISPR array)	-	Submitted
s7	-	Acinetobacter complete genomes (CRISPR array)	Histidine kinase (Paenibacillus psychroresistens)	-
s8	Phage phiCTX (Escherichia)	Acinetobacter complete genomes	F-box only protein 11 (Stylonychia lemnae)	-
s9	-	Acinetobacter complete genomes (CRISPR array)	Mechanosensitive ion channel (Spongiivirga citrea)	-
s10	-	Acinetobacter complete genomes (CRISPR array)	-	-
s11	Phage BS46 (Acinetobacter)	-	-	Submitted
	Acinetobacter plasmid unnamed	-	-	-
s12	-	Acinetobacter complete genomes	-	-
s13	-	-	-	-
s14	-	-	Trehalose 6-phosphate synthase/phosphatase (Cryobacterium levicorallinum)	-
s15	Phage SPN1S (Salmonella)	Acinetobacter complete genomes	Uncharacterized protein (Acinetobacter brisouii)	-
s16	-	Acinetobacter complete genomes	-	Submitted
s17	-	Acinetobacter complete genomes	-	-
s18	Phage phiCTX (Pseudomonas)	Acinetobacter complete genomes	Phage tail sheath protein (Pandoreae sputorum/Acinetobacter qingfengensis)	-
s19	Phage Bphi_B1251 (Acinetobacter)	-	tRNA (guanine-N(7)-)-methyltransferase (Limihaloglobus sulfuriphilus)	-
s20	-	Acinetobacter complete genomes	Dipeptide transport system ATP-binding protein DppD (Oceanimonas sp)	Submitted
s21	Phage phiCTX (Pseudomonas)	Acinetobacter complete genomes	-	-
s22	-	-	-	-
s23	-	Acinetobacter complete genomes (CRISPR array)	-	-
s24	-	Acinetobacter complete genomes (CRISPR array)	-	-
s25	Phage vB_AbaM_D22 (Acinetobacter)	Acinetobacter complete genomes	Putative inner membrane transporter YedA (Planktotalea frisia)	-
	Phage Abp53 (Acinetobacter)	-	-	-
	Nitrosopumilus salaria complete genome	-	-	-
s26	-	-	Hydrogenase accessory protein HypB (Aquella oligotrophica)	-
s27	Phage AM106 (Acinetobacter)	Acinetobacter complete genomes (CRISPR array)	Phage AM106 Putative main tail protein (Acinetobacter)	Submitted
	Phage Bphi_B1251 (Acinetobacter)	-	-	-
	Phage mEp235 (Enterobacteria)	-	-	-
s28	Phage Bphi_B1251 (Acinetobacter)	Acinetobacter complete genomes (CRISPR array)	SCP domain-containing protein (Pseudonocardia sp.)	-
s29	-	Acinetobacter complete genomes	Phage vB_EcoM_Goslar uncharacterized protein (Escherichia)	-
s30	Phage AB-Navy4 (Acinetobacter)	Acinetobacter complete genomes	Uncharacterized protein (Lacticaseibacillus camelliae)	-
	Phage vB_AbaM_Lazarus (Acinetobacter)	-	-	-
	Phage S1249 (Aggregatibacter)	-	-	-
s31	-	-	Uncharacterized protein (Nocardia aurantiaca/Nocardia gamkensis)	Submitted
s32	Phage S1249 (Aggregatibacter)	Acinetobacter complete genomes	Phosphoesterase DHHA1 (Methanosalsum zhilinae)	-
s33	Unverified phage	Acinetobacter complete genomes	Uncharacterized protein (Chitinophaga niastensis)	Submitted
	Clostridium tyrobutyricum strain W428 plasmid pW428	-	-
	Clostridium tyrobutyricum strain KCTC 5387 plasmid pCTK01	-	-
	Bacillus cereus E33L plasmid pBCO_1	-	-
	Bacillus cereus strain FDAARGOS_919 plasmid unnamed2	-	-
s34	Phage Pf3 (Pseudomonas)	Acinetobacter complete genomes (CRISPR array)	Restriction endonuclease (Magnetovibrio blakemorei)	-
	Phage IKe (Enterobacteria)	-	-	-
	Phage Tuc2009 (Lactococcus)	-	-	-
	Enterococcus faecium isolate E7196 plasmid 1	-	-	-
	Phage phiFL1A (Enterobacteria)	-	-	-
s35	Phage S1249 (Aggregatibacter)	Acinetobacter complete genomes (CRISPR array)	AFG1-family ATPase (Beijerinckia indica subsp. indica)	Submitted
s36	Acinetobacter baumannii strain Ab-D10a-a plasmid pAb-D10a-a_4	Acinetobacter baumannii strain Ab-D10a-a plasmid pAb-D10a-a_4	Beta-lactamase family protein (Sphingomonas lacunae)	-
	Phage Bphi_B1251 (Acinetobacter)	Acinetobacter complete genomes (CRISPR array)	DNA-binding GntR family transcriptional regulator (Loktanella ponticola)	-
	-	-	Uroporphyrinogen decarboxylase (Saccharibacter sp.)	-
s37	Phage G (Bacillus)	Acinetobacter complete genomes (CRISPR array)	-	-
s38	Phage Bphi_B1251 (Acinetobacter)	-	-	-
s39	Phage BUCT628 (Acinetobacter)	-	Uncharacterized protein (Paenibacillus ginsengarvi/Sphingomonas sp.)	-
	-	-	DNA topoisomerase 4 subunit A (Tepidimonas fonticaldi)	-
s40	Phage ACG-2014c (Synechococcus)	Acinetobacter complete genomes (CRISPR array)	Uncharacterized protein (Gordonia rhizosphera)	-
	Phage S-MbCM25 (Synechococcus)	Acinetobacter baumannii strain Ab-D10a-a plasmid pAb-D10a-a_4	-	-
	Phage S-MbCM6 (Synechococcus)	-	-	-
	Acinetobacter baumannii strain Ab-D10a-a plasmid pAb-D10a-a_4	-	-	-
	Phage Bphi_B1251 (Acinetobacter)	-	-	-
s41	-	Acinetobacter complete genomes (CRISPR array)	-	-
s42	Phage Lj928 (Lactobacillus johnsonii)	Acinetobacter complete genomes	Genome polyprotein (Brome streak virus)	Submitted
	Methanococcus maripaludis complete genome	-	-	-
	Methanosarcina horonobensis complete genome	-	-	-
s43	-	Acinetobacter complete genomes (CRISPR array)	-	-
s44	Phage vB_YenM_201.16 (Yersinia)	Acinetobacter complete genomes	Phage Tail sheath protein (Hafnia alvei)	-
	Phage vB_YenM_31.17 (Yersinia)	-	Major tail sheath protein (Xenorhabdus)	-
	Phage PsP3 (Enterobacteria)	-	Phage tail sheath monomer (Ewingella americana/várias espécies)	-
	Phage 413C (Yersinia)	-	-	-
	Phage ENT90 (Erwinia)	-	-	-
s45	Phage Bphi_B1251 (Acinetobacter)	Podoviridae sp. isolate ctGao6	--	-
	Acinetobacter plasmid unnamed	-	-	-
s46	Phage Piluca (Alcaligenes)	-	Rod shape-determining protein roda (Saprospira grandis)	-
s47	Phage HK225 (Enterobacteria)	-	Protein translocase subunit SecA (Hydrogenothermus marinus)	-
	Phage mEp237 (Enterobacteria)	-	-	-
	Methanobrevibacter thaueri complete genome	-	-	-
	Enterobacter plasmid unnamed	-	-	-
s48	Phage Bphi_B1251 (Acinetobacter)	Acinetobacter complete genome	Uncharacterized protein (Paraburkholderia phymatum/Pseudoactinotalea/Niabella ginsenosidivorans)	-
	Acinetobacter plasmid unnamed	-	-	-
s49	-	-	Acetyl-coenzyme A synthetase (Parasphingorhabdus halotolerans)	-
s50	-	-	HSP20 family protein (Proteiniborus ethanoligenes)	-
s51	-	-	Transcriptional regulator, LuxR family (Actinosynnema mirum/Pseudonocardia cypriaca/Nonomurea solani)	-
	-	-	Helix-turn-helix transcriptional regulator (Actinomadura bangladeshensis)	-
s52	-	Acinetobacter complete genomes (CRISPR array)	Uncharacterized protein (Sphingomonas jatrophae/Kutzneria buriramensis)	-
	-	-	Short-chain dehydrogenase (Paraburkholderia)	-
s53	Phage Ldl1 (Lactobacillus)	-	Antibiotic biosynthesis monooxygenase (Streptomyces sp.)	Submitted
s54	-	Acinetobacter complete genomes (CRISPR array)	FAD-monooxygenase (Sphingopyxis lindanitolerans)	-
s55	-	-	DUF624 domain-containing protein (Vagococcus zengguangii)	-
s56	-	-	-	-
s57	Acinetobacter baumannii strain Ab-D10a-a plasmid pAb-D10a-a_4	Acinetobacter baumannii strain Ab-D10a-a plasmid pAb-D10a-a_4	-	-
s58	Phage SPN1S (Salmonella)	Acinetobacter complete genome	LysR family transcriptional regulator (Kinneretia sp.)	-
	-	-	Hint_2 domain-containing protein (Rhodobacteraceae bacterium)	-
	-	-	Uncharacterized protein (Acinetobacter)	-
s59	-	Acinetobacter complete genomes (CRISPR array)	DNA-directed RNA polymerase subunit alpha (Mycoplasma pneumoniae)	Submitted
s60	Phage Bphi_B1251 (Acinetobacter)	Acinetobacter complete genomes (CRISPR array)	-	Submitted
	Acinetobacter pittiii plasmid unnamed	-	-	-
s61	Phage fLi-Aba03 (Acinetobacter)	Phage fLi-Aba02 Acinetobacter	Phage fLi-Aba02 integrase (Acinetobacter)	Submitted
	Phage fEg-Aba01 (Acinetobacter)	Phage fLi-Aba03 Acinetobacter	-	-
	Phage fLi-Aba02 (Acinetobacter)	Phage fEg-Aba01 Acinetobacter	-	-
	Phage EF62phi (Enterobacteria)	Acinetobacter complete genomes	-	-
	Phage mEp235 (Enterobacteria)	-	-	-
	Phage Bphi_B1251 (Acinetobacter)	-	-	-
s62	Phage 4316 (Acinetobacter)	Podoviridae sp.	Phage vB_BbrM_PHB04 DUF5664 domain-containing protein (Bordetella)	-
	-	Acinetobacter complete genomes	-	-
s63	Phage SPN1S (Salmonella)	Acinetobacter complete genomes	Ammonium transporter (Mycobacterium)	-
s64	Phage Piluca (Alcaligenes)	-	Uncharacterized protein (Acinetobacter brisouii)	-
s65	Phage 4316 (Acinetobacter)	Acinetobacter complete genomes	RNA polymerase sigma-70 factor (ECF subfamily) (Rhizobium sp.)	Submitted
	-	-	4-aminobutyrate aminotransferase (Cohnella kolymensis)	-
s66	-	Acinetobacter complete genomes	Glucokinase (Legionella rubrilucens)	-
s67	-	Acinetobacter complete genomes (CRISPR array)	-	-
s68	Phage Madawaska (Staphylococcus)	Plasmid (Acinetobacter)	-	Submitted
	Phage MarsHill (Staphylococcus)	Acinetobacter complete genomes	-	-
	Phage Bphi_B1251 (Acinetobacter)	Acinetobacter baumannii strain Ab-D10a-a plasmid pAb-D10a-a_4	-	-
	Acinetobacter baumannii strain Ab-D10a-a plasmid pAb-D10a-a_4
	Pseudomonas psychrotolerans strain YY7 plasmid unnamed1	-	-	-
	Methanocaldococcus bathoardescen complete genome	-	-	-
s69	Phage 4316 (Acinetobacter)	Acinetobacter complete genomes	-	-
s70	Phage Bphi_B1251 (Acinetobacter)	Acinetobacter complete genomes (CRISPR array)	50S ribosomal protein L3 N(5)-glutamine methyltransferase (Lysobacter sp.)	-
s71	-	Acinetobacter complete genomes	Uncharacterized membrane protein YcaP, DUF421 family (Lihuaxuella thermophila)	-
s72	Unverified bacteriophage	-	SSD domain-containing protein (Oceanispirochaeta sp.)	-
	Phage Bphi_B1251 (Acinetobacter)	-	-	-
s73	-	Acinetobacter complete genomes	Dehydrogenase (Tessaracoccus antarcticus)	-
s74	Phage 4316 (Acinetobacter)	Podoviridae sp.	Uncharacterized protein (Cloacibacterium normanense)	-
	CrAss-like virus sp. (Bacteroides)	Acinetobacter complete genomes	-	-
	Methanobacterium aggregans complete genome	-	-	-
	Cytobacillus oceanisediminis 2691 plasmid pBO1	-	-	-
	Campylobacter upsaliensis CCUG 14913 plasmid 2	-
	Enterococcus lactis strain CX 2-6_2 plasmid pXC	-
	Campylobacter upsaliensis RM3195 plasmid pCU110	-
s75	Phage vB_AbaS_TRS1 (Acinetobacter)	Acinetobacter complete genomes (CRISPR array)	Phage vB_AbaS_TRS1 putative tape measure protein (Acinetobacter)	-
	Phage Bphi_B1251 (Acinetobacter)	-	-	-
s76	-	-	-	-
s77	Phage Bphi_B1251 (Acinetobacter)	-	4-hydroxybenzoate octaprenyltransferase (Catenovulum agarivorans DS-2)	Submitted
	Acinetobacter baumannii plasmid unnamed	-	-	-
	-	-	-	-
s78	Phage Bphi_B1251 (Acinetobacter)	Acinetobacter baumannii strain Ab-D10a-a plasmid pAb-D10a-a_4	Choline/carnitine/betaine transport (Corynebacterium camporealensis)	Submitted
	Acinetobacter baumannii strain Ab-D10a-a plasmid pAb-D10a-a_4	Acinetobacter complete genomes (CRISPR array)	-	-
s79	Phage Ab11510-phi (Acinetobacter)	Plasmid (Acinetobacter seifertii)	Phage Ab11510-phi (Acinetobacter)	Submitted
	Phage vB_AbaS_TRS1 (Acinetobacter)	Phage Ab11510-phi (Acinetobacter)	-	-
	Phage Bphi_B1251 (Acinetobacter)	Acinetobacter complete genomes	-	-
	Phage pOW20_A (Psychrobacter)	-	-	-
	Phage P12026 (Marinomonas)	-	-	-
	Phage HTVC010P (Pelagibacter)	-	-	-
	Acinetobacter seifertii strain AS6 plasmid pAS6-2	-	-
	Bradyrhizobium quebecense strain 66S1MB plasmid pBq66S1MBc	-	-
	Haloborum sp. complete genome	-	-	-
s80	Phage Piluca (Alcaligenes)	Acinetobacter complete genomes (CRISPR array)	-	-
s81	Phage Bphi_B1251 (Acinetobacter)	Acinetobacter complete genomes (CRISPR array)	Secreted protein (Kutzneria sp.)	Submitted
s82	Cyanophage NATL1A-7	Acinetobacter complete genomes	DMT family transporter (Erythrobacter mangrovi)	-
	Phage Lj928 (Lactobacillus)	-	-	-
s83	Acinetobacter baumannii strain Ab-D10a-a plasmid pAb-D10a-a_4	Acinetobacter baumannii strain Ab-D10a-a plasmid pAb-D10a-a_4	-	-
	-	Acinetobacter complete genomes (CRISPR array)	-	-
s84	Phage Bphi_B1251 (Acinetobacter)	Acinetobacter complete genome	Thioredoxin-related protein (Thiohalophilus thiocyanatoxydans)	-
s85	Phage Piluca (Alcaligens)	Phage Piluca (Alcaligenes)	-	-
	Phage Bphi_B1251 (Acinetobacter)	Acinetobacter complete genomes	-	-
	Phage HTVC010P (Pelagibacter)	-	-	-
s86	-	-	-	-
s87	-	-	Pyridoxal phosphate enzyme, YggS family (butyrate-producing bacterium SM4/1)	-
s88	Phage Bphi_B1251 (Acinetobacter)	Acinetobacter complete genomes (CRISPR array)	Uncharacterized protein (Larkinella punicea)	-
s89	Phage Piluca (Alcaligens)	Siphoviridae sp.	-	-
	Methanococcus aeolicus complete genome	Acinetobacter complete genomes	-	-
s90	Phage S1249 (Aggregatibacter)	Acinetobacter complete genomes	-	-
s91	Methanococcus voltae complete genome	-	-	-
s92	-	Acinetobacter complete genomes	NADH-quinone oxidoreductase subunit (Leptospira ryugenii)	Submitted
s92v	-	-	-	Submitted
s92vv	-	Acinetobacter complete genomes	-	Submitted
s93	-	-	Uncharacterized protein (Pseudorhodoferax sp.)	-
s94	Acinetobacter baumannii strain TG29392 plasmid pTG29392_2	Acinetobacter baumannii strain KSK Sensitive plasmid p1KSKSensitive	-	-
	Acinetobacter baumannii strain TG31302 plasmid pTG31302	Acinetobacter complete genomes (CRISPR array)	-	-
	Acinetobacter baumannii strain TG31986 plasmid pTG31986	-
	Acinetobacter baumannii strain KSK Sensitive plasmid p1KSKSensitive	-
s95	Phage phiCTX (Pseudomonas)	Acinetobacter complete genomes	Phage P2 essential tail completion gpS-like protein (Pseudomonas saudiphocaensis)	-
s96	-	Acinetobacter complete genomes	UPF0020 domain-containing protein (candidate division MSBL1 archaeon SCGC-AAA261O19)	Submitted
s97	Phage Mcat13 (Moraxella)	Acinetobacter complete genomes	Histidine kinase (Undibacterium pigrum)	-
	Plasmid (Acinetobacter)	-	-	-
s98	Phage Bphi_B1251 (Acinetobacter)	Acinetobacter complete genome	-	Submitted
s99	Phage S1249 (Aggregatibacter)	Acinetobacter complete genome	Penicillin-binding protein 1A (Kangiellaceae bacterium)	Submitted
	Phage phiCTX (Pseudomonas)	-	-	-
s100	Bacillus thuringiensis strain FDAARGOS_792 plasmid unnamed	Acinetobacter complete genomes	Uncharacterized protein (Mycolicibacterium sp.)	-
s101	-	-	Probable branched-chain-amino-acid aminotransferase (Aquifex aeolicus)	-
	-	-	Membrane proteins (Streptomyces)	-
s102	-	Acinetobacter complete genomes	Uncharacterized protein (Biostraticola tofi)	Submitted
s103	Phage Piluca (Alcaligens)	Phage Piluca (Alcaligenes)	-	-
	Phage HTVC010P (Pelagibacter)	Siphoviridae sp.	-	-
	Phage Bphi_B1251 (Acinetobacter)	Acinetobacter complete genomes	-	-
s104	-	-	Amino-oxidase (Vibrio caribbeanicus)	Submitted
s105	-	Acinetobacter complete genomes	Stage IV sporulation protein FA (Melghirimyces thermohalophilus)	-
s106	Phage vB_PaeS_PMG1 (Pseudomonas)	Acinetobacter nosocomialis strain 2014S01-097 plasmid p2014S01-097-2	Arylsulfatase (Prevotella sp.)	-
	Phage Bphi_B1251 (Acinetobacter)	Acinetobacter complete genomes	-	-
	Phage F116 (Pseudomonas)	-	-	-
	Phage mEp235 (Enterobacteria)	-	-	-
s107	Phage AM106 (Acinetobacter)	Acinetobacter complete genomes (CRISPR array)	Phage AM106 putative main tail protein (Acinetobacter)	Submitted
	Phage Bphi_B1251 (Acinetobacter)	-	-	-
	Phage mEp235 (Enterobacteria)	-	-	-
s108	-	-	-	Submitted
s109	Phage 5W (Acinetobacter)	Acinetobacter complete genomes	Ca2+-transporting ATPase (Dehalogenimonas formicexedens)	Submitted
	Phage Ab105-3phi (Acinetobacter)	-	-	-
	Phage AUS531phi (Pseudomonas)	-	-	-
	Phage AbTJ (Acinetobacter)	-	-	-
	Phage Ab105-1phi (Acinetobacter)	-	-	-
	Phage YMC0902B1251_ABA_BP (Acinetobacter)	-	-	-
	Phage UPEC06 (Escherichia)	-	-	-
	Phage YMC1102R656 (Pseudomonas)	-	-	-
	Phage vB_KaeM_KaOmega (Klebsiella)	-	-	-
	Phage CLB_P3 (Escherichia)	-	-	-
	Phage LeonhardEuler (Escherichia)	-	-	-
	Phage Sfin-6 (Shigella)	-	-	-
	Phage Sfin-4 (Shigella)	-	-	-
	Phage Sfin-5 (Shigella)	-	-	-
	Phage Sfin-3 (Shigella)	-	-	-
	Phage Sfin-2 (Shigella)	-	-	-
	Phage phi2457T (Shigella)	-	-	-
	Phage DU_PP_IV (Pectobacterium)	-	-	-
	Phage Sfin-1 (Shigella)	-	-	-
	Phage DU_PP_I (Pectobacterium)	-	-	-
	Phage vB_EcoS_SH2 (Escherichia)	-	-	-
	Phage JMPW2 (Escherichia)	-	-	-
	Phage PBES 02 (Cronobacter)	-	-	-
	Phage pSf-2 (Shigella)	-	-	-
	Phage CR8 (Cronobacter)	-	-	-
	Phage CR3 (Cronobacter)	-	-	-
	Phage vB_EcoM_ECOO78 (Escherichia)	-	-	-
	Phage Arya (Enterobacter)	-	-	-
	Phage PS65A.1 (Vibrio)	-	-	-
	Phage PS17B.1 (Vibrio)	-	-	-
	Phage PS10B.1 (Vibrio)	-	-	-
	Phage 268E42.1 (Vibrio)	-	-	-
	Phage ABPH49 (Acinetobacter)	-	-	-
	Phage 1.285.O._10N.286.55.C12 (Vibrio)	-	-	-
	Phage 1.283.C._10N.286.55.A1 (Vibrio)	-	-	-
	Phage 1.283.A._10N.286.55.A1 (Vibrio)	-	-	-
	Phage 1.283.B._10N.286.55.A1 (Vibrio)	-	-	-
	Phage 1.282.A._10N.286.54.F8 (Vibrio)	-	-	-
	Phage 1.281.O._10N.286.54.F7 (Vibrio)	-	-	-
	Phage 1.280.O._10N.286.54.F6 (Vibrio)	-	-	-
	Phage 1.277.B._10N.286.54.E7 (Vibrio)	-	-	-
	Phage 1.277.A._10N.286.54.E7 (Vibrio)	-	-	-
	Phage 1.274.O._10N.286.54.E1 (Vibrio)	-	-	-
	Phage 1.272.O._10N.286.54.C4 (Vibrio)	-	-	-
	Phage 1.271.B._10N.286.54.B4 (Vibrio)	-	-	-
	Phage 1.271.A._10N.286.54.B4 (Vibrio)	-	-	-
	Phage 1.270.B._10N.286.54.A8 (Vibrio)	-	-	-
	Phage 1.269.O._10N.286.54.A6 (Vibrio)	-	-	-
	Phage 1.270.A._10N.286.54.A8 (Vibrio)	-	-	-
	Phage 1.268.B._10N.286.54.A11 (Vibrio)	-	-	-
	Phage 1.268.A._10N.286.54.A11 (Vibrio)	-	-	-
	Phage 1.267.O._10N.286.54.A1 (Vibrio)	-	-	-
	Phage 1.251.O._10N.261.55.E5 (Vibrio)	-	-	-
	Phage 1.196.O._10N.286.54.E12 (Vibrio)	-	-	-
	Phage 1.200.O._10N.286.55.E1 (Vibrio)	-	-	-
	Phage 1.194.O._10N.286.54.B1 (Vibrio)	-	-	-
	Phage 1.195.O._10N.286.54.C8 (Vibrio)	-	-	-
	Phage 1.104.O._10N.286.49.A12 (Vibrio)	-	-	-
	Phage 1.027.O._10N.286.54.B8 (Vibrio)	-	-	-
	Phage 1.023.O._10N.222.51.B4 (Vibrio)	-	-	-
	Phage 1.024.O._10N.261.45.F8 (Vibrio)	-	-	-
	Phage C119 (Escherichia)	-	-	-
	Phage phiJLA23 (Enterobacteria)	-	-	-
	Phage Ab11510-phi (Acinetobacter)	-	-	-
	Phage AM106 (Acinetobacter)	-	-	-
	Phage T1 (Escherichia)	-	-	-
	Phage vB_SsoS_008 (Shigella)	-	-	-
	Phage Eco_BIFF (Escherichia)	-	-	-
	Phage vB_SflS_ISF001 (Shigella)	-	-	-
	Phage vB_SflS_ISF002 (Shigella)	-	-	-
	Phage ADB-2 (Escherichia)	-	-	-
	Phage Medeal (Pseudomonas)	-	-	-
	Phage vB_VhaS_VHB1 (Vibrio)	-	-	-
	Phage vB_EcoM-ep3 (Escherichia)	-	-	-
	Phage SIO-2 (Vibrio)	-	-	-
	Phage PP9W2 (Pseudomonas)	-	-	-
	Phage vB_EcoD_Fulano1 (Escherichia)	-	-	-
	Phage JLBYU09 (Escherichia)	-	-	-
	Phage JLBYU41 (Escherichia)	-	-	-
	Phage vB_SspM_M16-3 (Shewanella)	-	-	-
	Phage KarlJaspers (Escherichia)	-	-	-
	Phage JakobBernoulli (Escherichia)	-	-	-
	Phage PGN590 (Escherichia)	-	-	-
	Phage slyngel (Salmonella)	-	-	-
	Phage herni (Escherichia)	-	-	-
	Phage egaa (Escherichia)	-	-	-
	Phage damhaus (Escherichia)	-	-	-
	Phage haarsle (Escherichia)	-	-	-
	Phage aalborv (Escherichia)	-	-	-
	Phage aaroes (Escherichia)	-	-	-
	Phage vojen (Escherichia)	-	-	-
	Phage Henu8 (Escherichia)	-	-	-
	Unverified phage A113 (Campylobacter)	-	-	-
	Unverified phage A139 (Campylobacter)	-	-	-
	Unverified phage A13a (Campylobacter)	-	-	-
	Unverified phage A119 (Campylobacter)	-	-	-
	Unverified phage A118 (Campylobacter)	-	-	-
	Unverified phage A123 (Campylobacter)	-	-	-
	Unverified phage C4 (Campylobacter)	-	-	-
	Unverified phage A143 (Campylobacter)	-	-	-
	Unverified phage E6 (Campylobacter)	-	-	-
	Unverified phage A14a (Campylobacter)	-	-	-
	Unverified phage A15b (Campylobacter)	-	-	-
	Unverified phage A14b (Campylobacter)	-	-	-
	Unverified phage A16a (Campylobacter)	-	-	-
	Phage F_ET2439spET602 (Pseudomonas)	-	-	-
	Phage pSf-1 (Shigella)	-	-	-
	Phage vB_BbrS_PHN09 (Bordetella)	-	-	-
	Phage Phynn (Panteoa)	-	-	-
	Phage vB_EcoS_MM01 (Escherichia)	-	-	-
	Phage vB_EcoS_IME347 (Escherichia)	-	-	-
	Phage Sd1 (Shigella)	-	-	-
	Phage N15 (Escherichia)	-	-	-
	Phage vB_EcoP_Kapi1 (Escherichia)	-	-	-
	Phage phiv205-1 (Escherichia)	-	-	-
	Phage N7 (Escherichia)	-	-	-
	Phage ValSw3-3 (Vibrio)	-	-	-
	Phage 1.160.O._10N.261.48.B11 (Vibrio)	-	-	-
	Phage 1.089.O._10N.261.51.F9 (Vibrio)	-	-	-
	Phage 1.098.O._10N.286.51.B9 (Vibrio)	-	-	-
	Phage 1.032.O._10N.261.54.F5 (Vibrio)	-	-	-
	Phage 1.012.O._10N.261.48.C12 (Vibrio)	-	-	-
	Phage phiKP26 (Escherichia)	-	-	-
	Phage HK633 (Enterobacteria)	-	-	-
	Phage CUS-3 (Enterobacteria)	-	-	-
	Phage Sf6 (Shigella)	-	-	-
	Phage HK620 (Enterobacteria)	-	-	-
	Phage HF4s (Escherichia)	-	-	-
	Phage Ahp1_CNU-2021 (Aeromonas)	-	-	-
	Phage Bphi_B1251 (Acinetobacter)	-	-	-
	Phage phi297 (Pseudomonas)	-	-	-
	Phage vB_SosS_Oslo (Salmonella)	-	-	-
	Phage VvAW1 (Vibrio)	-	-	-
	Plasmid (Pseudomonas)	-	-	-
	Phage F10 (Pseudomonas)	-	-	-
	Phage ST46B (Salmonella)	-	-	-
	Plasmid (Nissabacter)	-	-	-
	Phage IME10 (Enterobacteria)	-	-	-
	Phage DMS3 (Pseudomonas)	-	-	-
	Phage vB_PaeS_PMG1 (Pseudomonas)	-	-	-
	Plasmid phiTHAF39 (Marinobacter)	-	-	-
	Phage BcepC6B (Bukholderia)	-	-	-
	Phage HK639 (Escherichia)	-	-	-
	Phage Xfas53 (Xylella)	-	-	-
	Pseudomonas sp. T1-3-2 plasmid p1	-	-	-
	Nissabacter sp. SGAir0207 plasmid unnamed_7	-	-	-
	Aeromonas caviae strain KAM479 plasmid pKAM479_3	-	-	-
	Enterobacter sp. E76 plasmid pE76_001	-
	Vibrio parahaemolyticus strain 2012AW-0224 plasmid unnamed1	-
	Pseudomonas oryzihabitans strain FDAARGOS_657 plasmid unnamed1	-
	Enterobacter hormaechei subsp. hoffmannii strain OIPH-N069 plasmid pN069_3	-
	Enterobacter hormaechei strain FUJ80067 plasmid pFJMB80067_2	-
	Serratia marcescens strain 9580 map unlocalized plasmid p9580-818 tig00000287	-
	Piscirickettsia salmonis strain AY3864B plasmid p3PS11	-
	Aeromonas salmonicida subsp. masoucida strain BR19001YR plasmid pBY3	-
	Leclercia adecarboxylata strain SH19PE29 plasmid pYUSHP29-3	-
	Piscirickettsia salmonis strain AY6297B plasmid p4PS8	-
	Klebsiella pneumoniae isolate INF022-sc-2279895 plasmid 6	-
	Acinetobacter ursingii strain RIVM_C011601 plasmid pRIVM_C011601_2	-
	Acinetobacter johnsonii strain CSUSB1 plasmid unnamed1	-
s110	-	Acinetobacter complete genomes	-	-
s111	Acinetobacter sp. LUNF3 plasmid pACI	Acinetobacter complete genomes (CRISPR array)	Uncharacterized protein (Acinetobacter)	-
	Phage vB_BspP_Dartukuta (Bacillus)	-	-	-
	Sinorhizobium meliloti strain CCMM B554 (FSM-MA) plasmid pSymB	-
	Leclercia adecarboxylata strain 16005813 plasmid p16005813C	-	-	-
s112	Phage Bphi_B1251 (Acinetobacter)	Acinetobacter complete genomes	DNA polymerase V, subunit C (Nitrosomonas sp)	-
	Phage ENT39118 (Cronobacter)	-	-	-
	Phage vB_SosS_Oslo (Salmonella)	-	-	-
	Phage ENT39118 (Cronobacter)	-	-	-
	Rhizobium pusense strain FDAARGOS_618 plasmid unnamed3	-
	Rhizobium pusense strain FDAARGOS_619 plasmid unnamed4	-
	Glutamicibacter arilaitensis Re117 plasmid pRE117-1	-
	Novosphingobium terrae strain GeG2 plasmid unnamed3	-	-	-
s113	Phage Bphi_B151 (Acinetobacter)	Acinetobacter complete genomes	Uncharacterized protein (Mucilaginibacter polytrichatri)	-
s114	Acinetobacter baumannii strain Ab-D10a-a plasmid pAb-D10a-a_4	Acinetobacter baumannii strain Ab-D10a-a plasmid pAb-D10a-a_4	TIGR01777 family protein (Methylovulum psychrotolerans)	-
	-	Acinetobacter complete genomes (CRISPR array)	-	-
s115	Acinetobacter plasmid unnamed	-	E1-E2 ATPase (Clostridium sp.)	-
s116	-	Acinetobacter complete genomes	Secreted protein (Umezawaea tangerina)	-
s117	Phage 4316 (Acinetobacter)	Acinetobacter complete genomes	-	Submitted
s118	Phage fLi-Aba03 (Acinetobacter)	Acinetobacter complete genomes	Uncharacterized protein (Micromonospora sp.)	-
	Phage fLi-Aba02 (Acinetobacter)	-	-	-
	Phage fEg-Aba01 (Acinetobacter)	-	-	-
	Phage mEp235 (Enterobacteria)	-	-	-
	Phage vB_PaeS_PMG1 (Pseudomonas)	-	-	-
	Phage Bphi_B1251 (Acinetobacter)	-	-	-
s119	Phage Bphi_B1251 (Acinetobacter)	Acinetobacter complete genomes	Dockerin type I repeat protein (Ruminococcus sp.)	-
s120	-	Acinetobacter complete genomes	Uncharacterized protein (Frankia canadensis)	-
s121	Phage HTVC010P (Pelagibacter)	Phage Piluca (Alcaligenes)	Glycoside hydrolase family 3 protein (Lacibacter luteus)	-
	Phage SPN1S (Salmonella)	Siphoviridae sp.	-	-
	Phage Piluca (Alcaligenes)	Acinetobacter complete genomes (CRISPR array)	-	-
s122	Phage SA44-CTH7 (Staphylococcus)	-	Glutathione ABC transport system substrate protein GsiD (Thermacetogenium phaeum)	-
	Phage SA46-CTH2 (Staphylococcus)	-	-	-
	Acinetobacter plasmid unnamed	-	-	-
	Staphylococcus plasmid unnamed	-	-	-
s123	Phage Piluca (Alcaligens)	Acinetobacter complete genomes	Uncharacterized protein (Acinetobacter brisouii)	-
	Phage HTVC010P (Pelagibacter)	-	-	-
s124	Phage 4316 (Acinetobacter)	Acinetobacter complete genomes	-	Submitted
s125	Phage 4316 (Acinetobacter)	Acinetobacter complete genomes	Phage YungSlug ParM family protein (Bacillus)	-
s126	Phage Piluca (Alcaligenes)	-	Uncharacterized protein (Acinetobacter sp.)	Submitted
s127	-	Acinetobacter complete genomes	-	-
s128	-	Acinetobacter complete genomes	-	-
s129	Acinetobacter plasmid unnamed	Siphoviridae sp.	Phosphate transport system permease protein (Mucilaginibacter sp.)	-
	-	Acinetobacter complete genomes (CRISPR array)	-	-
s130	-	Acinetobacter complete genomes (CRISPR array)	-	-
s131	Acinetobacter plasmid unnamed	Acinetobacter complete genomes	-	-
s132	-	Acinetobacter complete genomes (CRISPR array)	-	-
s133	Acinetobacter plasmid unnamed	Acinetobacter complete genomes	Phosphodiesterase (Mycobacteriaceae bacterium)	-
s134	Phage YMC1111R3177 (Acinetobacter)	Acinetobacter complete genomes (CRISPR array)	Adenosine deaminase (Mesorhizobium sp.)	Submitted
	Phage Ab11510-phi (Acinetobacter)	-	-	-
	Phage Bphi_B1251 (Acinetobacter)	-	-	-
	Acinetobacter baumannii strain X4-300 plasmid unnamed1	-	-	-
	Acinetobacter baumannii strain 2021CK-01332 plasmid unnamed1	-	-	-
	Klebsiella pneumoniae strain E16KP0301 plasmid unnamed
s135	Phage phiCTX (Pseudomonas)	Acinetobacter complete genomes	Phage Ab11510-phi (Acinetobacter)	-
	-	-	Phage YMC/09/02/B1251 (Acinetobacter)	-
	-	-	Phage YMC11/11/R3177 utamate 5-kinase (Acinetobacter)	-
	-	-	Phage Ab105-2phi glutamate 5-kinase (Acinetobacter)	-
s136	Phage 4316 (Acinetobacter)	Podoviridae sp. isolate ctGao6	tRNA 2-selenouridine synthase (Methyloversatilis sp.)	Submitted
	-	Acinetobacter complete genomes (CRISPR array)	Uncharacterized protein (DUF885 family) (Permianibacter aggregans)	-
s137	Phage HTVC010P (Pelagibacter)	Acinetobacter complete genomes	-	-
s138	Phage Cato (Acinetobacter)	Acinetobacter complete genomes	-	-
s139	Phage Ab105-2phideltaCI404ad (Acinetobacter)	Acinetobacter complete genomes (CRISPR array)	Phage AM106 Lysozyme family protein (Acinetobacter)	-
	Phage Ab105-2phi (Acinetobacter)	-	Phage Ab105-2phi Glycosylhydrolase 108 (Acinetobacter)	-
	Phage 5W (Acinetobacter)	-	Phage AbTJ secretion activator protein(Acinetobacter)	-
	Phage YMC1111R3177 (Acinetobacter)	-	Phage Ab105-1phi secretion activator protein (Acinetobacter)	-
	Phage RL-2015 (Acinetobacter)	-	Phage Ab11510-phi PG_binding_3 domain-containing protein (Acinetobacter)	-
	Phage Ab11510-phi (Acinetobacter)	-	Phage 5W PG_binding_3 domain-containing protein (Acinetobacter)	-
	Phage Ab105-3phi (Acinetobacter)	-	Phage YMC/11/11/R3177 PG_binding_3 domain-containing protein (Acinetobacter)	-
	Phage Bphi_B1251 (Acinetobacter)	-	PhageYMC/09/02/B1251 PG_binding_3 domain-containing protein (Acinetobacter)	-
	Phage vB_SosS_Oslo (Salmonella)	-	-	-
	Phage 1 (Bordetella)	-	-	-
s140	Phage Bphi_B1251 (Acinetobacter)	-	-	-
	Acinetobacter plasmid unnamed	-	-	-
s141	-	-	-	-
s142	-	-	Efflux RND transporter periplasmic adaptor subunit (Aliidiomarina soli)	-
s143	Thermosphaera aggregans complete genome	Acinetobacter complete genomes	-	Submitted
s144	Phage vB_EcoM_APEC (Escherichia)	-	Carbohydrate-binding protein (Acinetobacter sp.)	-
s145	Acinetobacter baumannii strain DETAB-E155 plasmid pDETAB14	Acinetobacter complete genomes (CRISPR array)	Type IV secretion system protein VirB4 (Acinetobacter wuhouensis)	-
	Acinetobacter lwoffii plasmid pNDM-BJ01	-	-
	Acinetobacter baumannii strain 6200 plasmid p6200-47.274kb	-	-
	Acinetobacter indicus strain TQ23 plasmid p23TQ-NDM	-	-
	Acinetobacter sp. strain FL51 plasmid pNDM-FL51	-	-
	Acinetobacter lactucae strain JVAP01 plasmid pNDM-JVAP01	-	-
	Acinetobacter lwoffii strain JN49-1 plasmid pNDM-JN01	-	-
	Acinetobacter johnsonii strain MR1 plasmid pMRB	-	-
	Acinetobacter wuhouensis strain WCHAW010062 plasmid p1_010062	-	-
	Acinetobacter haemolyticus strain AN54 plasmid pAhaeAN54e	-	-
	Acinetobacter pittii D499 plasmid pAB_D499	-	-
	Acinetobacter pittii strain UKK-0539 plasmid pNDM1_UKK-0539	-	-
	Acinetobacter lwoffii strain SU1904 plasmid pSU1904NDM	-	-
	Acinetobacter pittii strain UKK-0538 plasmid pNDM1_UKK-0538	-	-
s146	-	Acinetobacter complete genomes	Anion transporter (Clostridium sp.)	-
s147	Phage mEp235 (Enterobacteria)	Acinetobacter complete genomes	Phage Psymv2 major capsid (Psychrobacter)	-
s148	Phage Piluca (Alcaligens)	Phage Piluca (Alcaligenes)	-	-
	Phage HTCV010P (Pelagibacter)	Acinetobacter complete genomes		-
s149	-	Acinetobacter complete genomes (CRISPR array)	-	-
s150	-	Acinetobacter complete genomes (CRISPR array)	Uncharacterized protein (Paenibacillus ginsengarvi)	-
