# Supplementary material for: Analysis of CRISPR/Cas Genetic Structure, Spacer Content and Molecular Epidemiology in Brazilian Acinetobacter baumannii Clinical Isolates
Source: Pathogens. 2023 May 26;12(6):764. doi: 10.3390/pathogens12060764 (PMC10302819; doi:10.3390/pathogens12060764)
Supplement: Supplementary file 1 [file pathogens-12-00764-s001.zip › Supplementary material S4A.xlsx]

## Sheet: Página1
	Ab-108	Ab-109	Ab-110	Ab-111	Ab-112	Ab-113	Ab-114	Ab-115	Ab-116	Ab-117	Ab-118	Ab-119	Ab-120	Ab-126	Ab-127	Ab-128	Ab-129	Ab-130	Ab-131	Ab-132	Ab-133	Ab-135	Ab-137	Ab-138	Ab-139	Ab-140	Ab-141	Ab-142	Ab-143	Ab-144	Ab-145	Ab-146
Acb_5	█	█	█	█	█	█	█	█	█	█	█	█		█	█	█	█	█	█	█	█	█	█			█	█	█	█		█	█
Acb_29	█	█	█	█	█	█	█	█	█	█	█	█		█	█	█	█	█	█	█	█	█	█			█	█	█	█		█	█
Acb_4	█	█	█	█	█	█	█	█			█											█	█			█	█	█			█	█
Acb_44	█	█	█	█	█	█	█	█			█											█	█			█	█	█			█	█
Acb_47	█	█	█	█	█	█	█	█			█											█	█			█	█	█			█	█
Acb_41	█	█	█								█	█	█											█	█					█	█	█
Acb_35	█	█	█	█	█	█	█	█	█	█	█
Acb_1	█	█	█	█	█	█	█	█	█	█	█
Acb_8	█	█	█	█	█	█	█	█	█	█	█
Acb_21	█	█	█	█	█	█	█	█	█	█	█
Acb_24	█	█	█	█	█	█	█	█	█	█	█
Acb_33	█	█	█	█	█	█	█	█	█	█	█
Acb_36	█	█	█	█	█	█	█	█	█	█	█
Acb_38	█	█	█	█	█	█	█	█	█	█	█
	Ab-147	Ab-148	Ab-149	Ab-150	Ab-151	Ab-152	Ab-153	Ab-154	Ab-157	Ab-159	Ab-160	Ab-161	Ab-162	Ab-163	Ab-164	Ab-165	Ab-166	Ab-167	Ab-168	Ab-169	Ab-171	Ab-172	Ab-173	Ab-174	Ab-175	Ab-177	Ab-178	Ab-179	Ab-180	AB-189	AB-190	AB-191
Acb_5		█	█	█	█	█	█																							█	█	█
Acb_29		█	█	█	█	█	█																							█	█	█
Acb_4		█	█	█	█	█	█																							█	█	█
Acb_44		█	█	█	█	█	█																							█
Acb_47		█	█	█	█	█	█																							█
Acb_41	█	█						█	█	█	█	█	█	█	█	█	█	█	█	█	█	█	█	█	█	█	█	█	█
Acb_35
Acb_1
Acb_8
Acb_21
Acb_24
Acb_33
Acb_36
Acb_38
	AB-192	AB-193	AB-194	Ab-198	Ab-199	Ab-200	Ab-201	Ab-202	Ab-203	Ab-204	Ab-206	Ab-207	Ab-208	Ab-209	Ab-210	Ab-211	Ab-212	Ab-213	Ab-214	Ab-215	Ab-216	Ab-217	Ab-218	Ab-219	Ab-220	Ab-221	Ab-222	Ab-243	Ab-244	Ab-245	Ab-246	Ab-247
Acb_5	█	█	█	█	█	█	█	█	█		█	█	█	█	█	█	█	█	█	█	█	█	█	█	█	█	█
Acb_29	█	█	█	█	█	█	█	█	█		█	█	█	█	█	█	█	█	█	█	█	█	█	█	█	█	█
Acb_4	█	█	█	█	█	█	█	█	█		█	█	█	█	█	█	█	█	█	█	█	█	█	█	█	█	█
Acb_44	█	█	█	█	█			█	█		█	█	█	█	█	█	█	█	█	█	█	█	█	█	█	█	█
Acb_47	█	█	█	█	█			█	█		█	█	█	█	█	█	█	█	█	█	█	█	█	█	█	█	█
Acb_41										█																		█	█	█	█	█
Acb_35																			█	█	█	█	█	█	█	█	█
Acb_1																			█	█	█	█	█	█	█	█	█
Acb_8																			█	█	█	█	█	█	█	█	█
Acb_21																			█	█	█	█	█	█	█	█	█
Acb_24																			█	█	█	█	█	█	█	█	█
Acb_33																			█	█	█	█	█	█	█	█	█
Acb_36																			█	█	█	█	█	█	█	█	█
Acb_38																			█	█	█	█	█	█	█	█	█
	Ab-248	Ab-249	AB-367	Ab-670	Ab-930	Ab-1025	Ab-1026	Ab-1027	Ab-1028	Ab-1029	Ab-1030	Ab-1031	Ab-1032	Ab-1033	Ab-1034	Ab-1035	Ab-1036	Ab-1037	Ab-1038	Ab-1039	Ab-1040	Ab-1041	Ab-1042	Ab-1043	Ab-1044	Ab-1045	Ab-1046	Ab-1047	Ab-1048	Ab-1049	Ab-1050	Ab-1051
Acb_5			█	█		█	█		█	█	█	█	█	█	█		█	█	█		█	█	█		█	█	█	█	█	█		█
Acb_29			█	█		█	█		█	█	█	█	█	█	█		█	█	█		█	█	█		█	█	█	█	█	█		█
Acb_4			█	█		█	█		█	█		█	█	█			█		█		█	█				█			█	█		█
Acb_44			█	█		█	█		█	█		█	█	█			█		█		█	█				█			█	█		█
Acb_47			█	█		█	█		█	█		█	█	█			█		█		█	█				█			█	█		█
Acb_41	█	█			█											█				█
Acb_35			█	█			█	█	█	█		█	█	█			█		█		█	█		█		█			█	█	█	█
Acb_1			█	█			█	█	█	█		█	█	█			█		█		█	█		█		█			█	█		█
Acb_8			█	█			█	█	█	█		█	█	█			█		█		█	█		█		█			█	█		█
Acb_21			█	█			█	█	█	█		█	█	█			█		█		█	█		█		█			█	█		█
Acb_24			█	█			█	█	█	█		█	█	█			█		█		█	█		█		█			█	█		█
Acb_33			█	█			█	█	█	█		█	█	█			█		█		█	█		█		█			█	█		█
Acb_36			█	█			█	█	█	█		█	█	█			█		█		█	█		█		█			█	█		█
Acb_38			█	█			█	█	█	█		█	█	█			█		█		█	█		█		█			█	█		█
	Ab-1052	Ab-1053	Ab-1054	Ab-1055	Ab-1056	Ab-1057	Ab-1058	Ab-1059	Ab-1060	Ab-1061	Ab-1062	Ab-1063	Ab-1064	Ab-1065	Ab-1066	Ab-1067	Ab-1068	Ab-1069	Ab-1070	Ab-1071	Ab-1072	Ab-1073
Acb_5	█	█	█	█	█	█		█		█	█	█	█	█	█	█	█	█	█	█		█
Acb_29	█	█	█	█	█	█		█		█	█	█	█	█	█	█	█	█	█	█		█
Acb_4	█		█	█	█					█	█			█		█	█	█	█			█
Acb_44	█		█	█	█					█	█			█		█	█	█	█			█
Acb_47	█		█	█	█					█	█			█		█	█	█	█			█
Acb_41							█
Acb_35	█		█	█	█				█	█	█			█		█	█	█	█		█	█
Acb_1	█		█	█	█					█	█			█		█	█	█	█		█	█
Acb_8	█		█	█	█					█	█			█		█	█	█	█		█	█
Acb_21	█		█	█	█					█	█			█		█	█	█	█		█	█
Acb_24	█		█	█	█					█	█			█		█	█	█	█		█	█
Acb_33	█		█	█	█					█	█			█		█	█	█	█		█	█
Acb_36	█		█	█	█					█	█			█		█	█	█	█		█	█
Acb_38	█		█	█	█					█	█			█		█	█	█	█		█	█
