# Supplementary material for: Analysis of CRISPR/Cas Genetic Structure, Spacer Content and Molecular Epidemiology in Brazilian Acinetobacter baumannii Clinical Isolates
Source: Pathogens. 2023 May 26;12(6):764. doi: 10.3390/pathogens12060764 (PMC10302819; doi:10.3390/pathogens12060764)
Supplement: Supplementary file 1 [file pathogens-12-00764-s001.zip › Supplementary material S5.xlsx]

## Sheet: Full CRISPR loci
Position	Acb_1	Acb_21	Acb_24	Acb_33	Acb_38	Acb_36	Acb_8	Acb_35		Acb_5	Acb_29		Acb_4		Acb_44	Acb_47		Acb_41
1	s59	s59	s59	s59	s59	s59	s59	s59		s59	s59		s59		s59	s59		s59
2	s96	s96	s96	s96	s96	s96	s96	s96		s96	s96		s96		s96	s96		s96
3	s6	s6	s6	s6	s6	s6	s6	s6		s6	s6		s6		s6	s6		s6
4	s143	s143	s143	s143	s143	s143	s143	s143		s143	s143		s143		s143	s143		s143
5	s20	s20	s20	s20	s20	s20	s20	s20		s20	s20		s20		s20	s20		s92vv
6	s138	s138	s138	s138	s138	s138	s138	s138		s138	s138		s138		s138	s138		s81
7	s92	s92	s92	s92	s92	s92	s92	s92		s92	s92		s92		s92	s92		s22
8	s16	s16	s16	s16	s16	s16	s16	s16		s16	s16		s16		s16	s16		s35
9	s81	s81	s81	s81	s81	s81	s81	s81		s81	s81		s81		s81	s81		s134
10	s118	s118	s118	s118	s118	s118	s118	s118		s118	s118		s118		s118	s118		s78
11	s94	s94	s94	s94	s94	s94	s94	s94		s94	s94		s94		s94	s94		s75
12	s29	s29	s29	s29	s29	s29	s29	s29		s29	s29		s117		s117	s117		s9
13	s42	s42	s42	s42	s42	s42	s42	s42		s42	s42		s1		s1	s1		s119
14	s60	s60	s60	s60	s60	s60	s60	s60		s22	s22		s30		s30	s30		s80
15	s82	s82	s82	s82	s82	s82	s82	s82		s27	s27		s71		s71	s71		s97
16	s48	s48	s48	s48	s48	s48	s48	s48		s91	s91		s66		s66	s66		s137
17	s77	s77	s77	s77	s77	s77	s77	s77		s65	s65		s116		s116	s116		s112
18	s79	s79	s79	s79	s79	s79	s79	s79		s124	s124		s75		s75	s75		s107
19	s90	s90	s90	s90	s90	s90	s90	s90		s33	s33		s119		s119	s119		s109
20	s25	s25	s25	s25	s25	s25	s25	s25		s61	s61		s80		s80	s80		s67
21	s47	s47	s47	s47	s47	s47	s47	s47		s139	s139		s137		s137	s137		s130
22	s84	s84	s84	s84	s84	s84	s84	s84		s110	s110		s129		s129	s129		s37
23	s5	s5	s5	s5	s5	s5	s5	s5		s85	s85		s53		s53	s53		s105
24	s68	s68	s68	s68	s68	s68	s68	s68		s117	s117		s44		s44	s44		s132
25	s133	s133	s133	s133	s133	s133	s133	s133		s1	s1		s108		s108	s108		s147
26	s141	s141	s141	s141	s141	s141	s141	s141		s30	s30		s113		s113	s113		s106
27	s99	s99	s99	s99	s99	s99	s99	s99		s71	s71		s36		s36	s36		s4
28	s131	s131	s131	s131	s131	s131	s131	s131		s66	s66		s140		s50	s50		s43
29	s32	s32	s32	s32	s32	s32	s32	s32		s116	s116		s57		s38	s38		s127
30	s18	s18	s18	s18	s18	s18	s18	s18		s75	s75		s50		s101	s101		s104
31	s2	s2	s2	s2	s2	s2	s2	s2		s119	s119		s38		s122	s122		s102
32	s74	s74	s74	s74	s74	s74	s74	s74		s80	s80		s101		s149	s149		s24
33	s146	s146	s146	s146	s146	s146	s146	s146		s137	s137		s122		s51	s51		s128
34	s135	s135	s135	s135	s135	s135	s135	s135		s129	s129		s149		s55	s55		s52
35	s21	s21	s21	s21	s21	s21	s21	s21		s53	s53		s92v		s142	s142		s70
36	s8	s8	s8	s8	s8	s8	s8	s8		s44	s44		s115		s76	s76		s31
37	s95	s95	s95	s95	s95	s95	s95	s95		s108	s108		s56		s86	s86		s100
38	s120	s120	s120	s120	s120	s120	s120	s120		s113	s113		s51		s87	s87		s23
39	s12	s12	s12	s12	s12	s12	s12	s12		s36	s36		s55		s150	s150		s148
40	s73	s73	s73	s73	s73	s73	s73	s73		s140	s140		s142		s39	s39		s54
41	s14	s14	s14	s14	s14	s14	s14	s14		s57	s57		s76		s26	s26		s40
42	s45	s45	s45	s45	s45	s45	s45	s45		s50	s50		s86		s98	s98		s88
43	s125	s125	s125	s125	s125	s125	s125	s125		s38	s38		s87		s60	s60		s34
44	s62	s62	s62	s62	s62	s62	s62	s62		s101	s101		s150		s82	s82		s41
45	s69	s69	s69	s69	s69	s69	s69	s69		s122	s122		s39		s48	s48		s10
46	s93	s93	s93	s93	s93	s93	s93	s93		s149	s149		s26		s77	s77		s7
47	s136	s136	s136	s136	s136	s136	s136	s136		s92v	s92v		s98		s79	s79		s83
48	s13	s13	s13	s13	s13	s13	s13	s13		s115	s115		s60		s90	s90		s28
49	s49	s49	s49	s49	s49	s49	s49	s49		s56	s56		s82		s25	s25		s17
50	s3	s3	s3	s3	s3	s3	s3	s3		s51	s51		s48		s47	s47
51	s145	s145	s145	s145	s145	s145	s145	s145		s55	s55		s77		s84	s84
52								s72		s142	s142		s79		s5	s5
53								s114		s76	s76		s90		s68	s68
54										s86	s86		s25		s133	s133
55										s87	s87		s47		s141	s141
56										s150	s150		s84		s99	s99
57										s39	s39		s5		s131	s131
58										s26	s26		s68		s32	s32
59										s98	s98		s133		s18	s18
60										s60	s60		s141		s2	s2
61										s82	s82		s99		s74	s74
62										s48	s48		s131		s146	s146
63										s77	s77		s32		s135	s135
64										s79	s79		s18		s21	s21
65										s90	s90		s2		s8	s8
66										s25	s25		s74		s95	s95
67										s47	s47		s146		s120	s120
68										s84	s84		s135		s12	s12
69										s5	s5		s21		s73	s73
70										s68	s68		s8		s14	s14
71										s133	s133		s95		s45	s45
72										s141	s141		s120		s125	s125
73										s99	s99		s12		s62	s62
74										s131	s131		s73		s69	s69
75										s32	s32		s14		s93	s93
76										s18	s18		s45		s136	s136
77										s2	s2		s125		s13	s13
78										s74	s74		s62
79										s146	s146		s69
80										s135	s135		s93
81										s21	s21		s136
82										s8	s8		s13
83										s95	s95
84										s120	s120
85										s12	s12
86										s73	s73
87										s14	s14
88										s45	s45
89										s125	s125
90										s62	s62
91										s69	s69
92										s93	s93
93										s136	s136
94										s13	s13
95										s46	s46
96										s64	s64
97										s89	s89
98										s121	s121
99										s19	s19
100										s11	s11
101										s111	s111
102										s126	s126
103										s103	s103
104										s144	s144
105										s63	s63
106										s15	s15
107										s58	s58
108										s123	s123
