# Supplementary material for: Analysis of CRISPR/Cas Genetic Structure, Spacer Content and Molecular Epidemiology in Brazilian Acinetobacter baumannii Clinical Isolates
Source: Pathogens. 2023 May 26;12(6):764. doi: 10.3390/pathogens12060764 (PMC10302819; doi:10.3390/pathogens12060764)
Supplement: Supplementary file 1 [file pathogens-12-00764-s001.zip › Supplementary material S6.xlsx]

## Sheet: Planilha2
Assembly	Genbank	Biosample	Strain name	Collection year	Goegraphic location	MLST	Strain origin	Isolation source
GCA_000021245.2	CP045541	SAMN09244198	5457	Unknown	India	623	Clinical	Unknown
GCA_000069245.1	CU459141.1	SAMEA3138279	AYE	2001	France	1	Clinical	Unknown
GCA_000830055.1	CP010781	SAMN03248539	A1	1982	United Kingdom	1	Clinical	Unknown
GCA_000963815.1	CP008706	SAMN02894434	AB5075-UW	2008	USA	1	Clinical	Tibia
GCA_001077965.2	CP021347.1	SAMN03771402	B8300	2015	India	1549	Clinical	Blood
GCA_001399655.1	CP012952	SAMN04029125	D36	2008	Australia	81	Clinical	Wound
GCA_001457535.1	LN865143	SAMEA3449716	CIP70.10	1950	USA	126	Clinical	Skin
GCA_001636235.1	CP015364.1	SAMN04485290	3207	2008	Mexico	422	Clinical	Bronchial fluid
GCA_001896005.1	CP018254.1	SAMN06077191	AF-401	2009	Mexico	79	Clinical	Small colon
GCA_002082785.1	CP020597.1	SAMN06650239	HWBA8	2013	South Korea	25	Clinical	Sputum
GCA_002082825.1	CP020595	SAMN06650240	USA15	2013	South Korea	1	Clinical	Sputum
GCA_002116925.1	CP015121.1	SAMN04621185	ab736	2015	USA	52	Clinical	Unknown
GCA_002504145.1	CP018332.1	SAMN06099024	A1296	2010	China	138	Clinical	Sputum
GCA_002741415.1	CP024418	SAMN07736509	A388	2002	Greece	1	Clinical	Unknown
GCA_002999195.2	CP027246.2	SAMN08364584	WCHAB005078	Unknown	China	20	Clinical	Unknown
GCA_003296225.1	CP030106.1	SAMN09460321	DA33382	Unknown	Germany	1	Clinical	Tracheal secretion
GCA_003431385.1	CP022283	SAMN07289440	7804	2006	Mexico	25	Clinical	Bronchoalveolar lavage fluid
GCA_003522845.1	CP023029	SAMN07520232	9102	2010	Mexico	1	Clinical	Bronchial fluid
GCA_003812385.1	CP033768	SAMN10163228	FDAARGOS_533	2016	Unknown	57	Clinical	Unknown
GCA_005518095.1	CP040259	SAMN11621520	P7774	2018	India	25	Clinical	Pus
GCA_006385075.1	CP041035	SAMN12015779	11W359501	2015	United Kingdom	1	Clinical	Unknown
GCA_006843645.1	CP032215	SAMN09906510	UPAB1	2016	Argentina	25	Clinical	Urine
GCA_009035845.1	CP045110.1	SAMN12389466	ATCC 19606	1948	USA	52	Clinical	Urine
GCA_009497995.1	CP033243.1	SAMN07520235	7835	2007	Mexico	422	Clinical	Tissue
GCA_012931605.1	CP051862.1	SAMN14667518	Ab-C102	2016	Ghana	1472	Clinical	Blood
GCA_012934905.1	CP050385	SAMN14409516	VB82	2019	India	25	Clinical	Blood
GCA_013377175.1	CP046898.1	SAMN13565236	A1429	2010	China	108	Clinical	Secretion
GCA_013403505.1	CP058625	SAMN15437745	ATCC_BAA1605	2006	Canada	1	Clinical	Sputum
GCA_014322245.1	CP047973.1	SAMN13884837	DETAB-P2	2019	China	138	Clinical	Rectal swab
GCA_014874575.1	CP059300	SAMN15574350	AC1633	2016	Malaysia	126	Clinical	Blood
GCA_015910475.1	CP065432.1	SAMN08687991	ATCC 17961	2016	USA	438	Clinical	Blood
GCA_016919505.2	CP070362.2	SAMN17898087	AB5075-VUB	2008	Belgium	1	Clinical	Unknown
GCA_018135585.1	CP073060.1	SAMN18498587	DETAB-P39	2019	China	221	Clinical	Nasogastric tube
GCA_018808925.1	CP048849	SAMN13874777	D4	2006	Australia	25	Clinical	Wound
GCA_018831125.1	CP048131	SAMN13874778	D46	2010	Australia	25	Clinical	Urine
GCA_019458485.1	CP080452	SAMN19955388	MRSN_56	2010	USA	1	Clinical	Hip
GCA_019703285.1	AP024802.1	SAMD00330123	OCU_Ac18	2016	Japan	ND	Clinical	Blood
GCA_019997865.1	CP083181.1	SAMN21028540	AB43	2017	China	132	Clinical	Sputum
GCA_021484905.1	CP090607	SAMN23416908	MRSN_58	2010	USA	1	Clinical	Hip
GCA_021609965.1	CP091172	SAMN23416895	MRSN57	2010	USA	1	Clinical	Hip
GCA_021899715.1	CP091596	SAMN25263435	Nord4-2	2018	Germany	25	Clinical	Unknown
GCA_022459415.1	CP091367	SAMN25131643	AB169-VUB	Unknown	Belgium	1	Clinical	Unknown
GCA_022466975.1	CP091334.1	SAMN25131676	ATCC19606-VUB	1911	Netherlands	52	Clinical	Unknown
GCA_022467375.1	CP091337.1	SAMN25131673	AB232-VUB	2017	Belgium	1	Clinical	Unknown
GCA_022467535.1	CP091339.1	SAMN25131671	AB229-VUB	Unknown	Belgium	1	Clinical	Unknown
GCA_022467655.1	CP091340.1	SAMN25131670	AB227-VUB	Unknown	Belgium	1	Clinical	Unknown
GCA_900478145.1	LS483472	SAMEA3146530	NCTC13421	2004	United Kingdom	1	Clinical	Unknown
			Acb_1	2012	Brazil	113	Clinical	Cerebrospinal fluid
			Acb_21	Unknown	Brazil	113	Clinical	Tracheal secretion
			Acb_24	Unknown	Brazil	113	Clinical	Blood
			Acb_29	Unknown	Brazil	113	Clinical	Rectal swab
			Acb_33	2014	Brazil	113	Clinical	Blood
			Acb_35	2014	Brazil	113	Clinical	Catheter
			Acb_36	2014	Brazil	113	Clinical	Catheter
			Acb_38	2014	Brazil	113	Clinical	Wound
			Acb_4	2012	Brazil	113	Clinical	Cerebrospinal fluid
			Acb_41	2014	Brazil	25	Clinical	Bone
			Acb_44	2014	Brazil	113	Clinical	Tracheal secretion
			Acb_47	2014	Brazil	113	Clinical	Cavity fluid
			Acb_5	2012	Brazil	113	Clinical	Cerebrospinal fluid
			Acb_8	2012	Brazil	113	Clinical	Cerebrospinal fluid
